# Supplementary material for: Partially resistant Cucurbita pepo showed late onset of the Zucchini yellow mosaic virus infection due to rapid activation of defense mechanisms as compared to susceptible cultivar
Source: Front Plant Sci. 2015 Apr 28;6:263. doi: 10.3389/fpls.2015.00263 (PMC4411989; doi:10.3389/fpls.2015.00263)
Supplement: Table S1 — Matching peptides data of proteins identified by LC-MS/MS. [file Table1.XLS]

## Sheet: supplement
Spot	Accession	Description	mW (kDa)	pI (pH)	PLGS Score	Peptides	Coverage (%)	Precursor RMS Mass Error (ppm)	Products	Products RMS Mass Error (ppm)	Precursor MH+ (Da)	z	MH+ Error (ppm)	Score	Start	End	Sequence	Modifications	Products	BY Matches	Products RMS Mass Error (ppm)
2273	17135917	ribulose-1,5-bisphosphate carboxylase/oxygenase large subunit, partial (chloroplast) [Trichosanthes ovigera]	50.657	5.874	10084	19	35.8862	6.584	197	16.6607	1546.74	2.01	3.1843	8.2207	433	445	(K)WSPELAAACEVWK(A)	Carbamidomethyl C (9)	22	b1b2b2°b3°b4b5b5°b6b6°b7y2y3y4y5y6y7y8y9y10y11y12y13	14.9727
											1407.67	1.98	0.8129	8.1404	4	14	(K)LTYYTPEYETK(D)		24	b2b2°b3b3°b5°y1y2y2°y3y3°y4y4°y5y5°y6y6°y7y7°y8y8°y9y9°y10y11	16.8084
											1261.72	1.98	0.8419	8.0783	322	332	(R)DITLGFVDLLR(D)		15	b2b3b3°b4°b5y1y2y3y4y5y6y7y8y9y11	16.8434
											1021.53	1.88	-3.3082	7.8928	15	23	(K)DTDILAAFR(V)		14	b2b2°b3b3°b4b4°y1y2y3y4y5y6y7y9	12.2709
											1465.74	2.67	-11.3897	7.7475	129	141	(K)TFQGPPHGIQVER(D)		23	b1°b2b3b4°b7b13y1y2y3y4y4*y4°y5y6y6*y6°y7y7*y8y9y10y11*y13	14.5724
											805.475	1.74	-8.2107	7.6493	122	128	(R)IPTAYIK(T)		10	b2b3°b5b5°y2y3y4y5y6y7	17.4483
											737.391	1.33	11.1961	7.5991	177	183	(R)GGLDFTK(D)		10	b4b6b6°b7y2y3y4y5y6y7	18.7013
											1451.62	2	0.385	7.5894	184	195	(K)DDENVNSQPFMR(W)		13	b2b3b4b5y4y5y5*y6y7y7*y8y9y12	18.0121
											3854.89	3.26	3.9579	7.5281	24	61	(R)VTPQPGVPPEEAGAAVAAESSTGTWTTVWTDGLTSLDR(Y)		21	b4b7b7°b25°b28°b38y1y2y3y4y5y7y8y9y10y10°y11y12y13y31y38	16.0359
											910.438	1.74	-7.4825	7.4142	170	176	(R)AVYECLR(G)	Carbamidomethyl C (5)	9	b2y1y2y3y4y4°y5y6y7	11.3595
											1187.66	2.39	-0.1214	7.3553	268	277	(R)DNGLLLHIHR(A)		8	b2b3y1y2y3y4y5y6	14.177
											1812.76	2.51	-8.7581	7.1763	219	234	(K)GHYLNATAGTCEEMMK(R)	Carbamidomethyl C (11)	11	b3b4b5b6y1y2y3y6y8y9y16	18.2868
											1116.58	2	-5.6628	6.8033	404	413	(R)VALEACVQAR(N)	Carbamidomethyl C (6)	5	b2b3y3*y6y7	33.0222
											2169.97	2.76	-8.4233	6.7652	177	195	(R)GGLDFTKDDENVNSQPFMR(W)		5	y1y4y6y7y19	15.3149
											1089.58	2	-1.1634	0	132	141	(Q)GPPHGIQVER(D)		4	b2b4b5b7	21.0007
											740.348	1.17	11.091	0	172	176	(V)YECLR(G)	Carbamidomethyl C (3)	2	b2b3	10.611
											1794.74	3	-9.2297	0	219	234	(K)GHYLNATAGTCEEMMK(R)	Carbamidomethyl C (11)	0		0
											788.486	2	-4.015	0	272	277	(L)LLHIHR(A)		1	b3	22.3898
											1003.52	2	-1.2118	0	15	23	(K)DTDILAAFR(V)		0		0
2527	307136240	ribulose bisphosphate carboxylase/oxygenase activase 1 [Cucumis melo subsp. melo]	51.941	5.6235	16139	30	35.654	6.1702	431	17.9769	2089.18	2.37	3.5113	8.9361	278	296	(R)VPIIVTGNDFSTLYAPLIR(D)		50	b2b3b4b5b6b6°b7b7°b8b8*b9b9*b10b10*b11b11°b12b12°b13b13°b14b14*b14°b15b15°b18b19b19°y1y2y3y4y5y6y7y8y9y9°y10y11y12y13y13*y14y15y15*y16y17y18y19	15.1238
											1882.97	2.04	2.6902	8.7545	333	349	(K)LVDTFPGQSIDFFGALR(A)		36	b2b3b4b4°b5b5°b6b8b8°b10°b11b12b13b13°b17y1y2y3y4y5y6y7y7°y8y9y10y10*y10°y11y12y12*y12°y13y14y15y17	13.047
											1922.96	2.12	1.9081	8.6794	393	408	(K)LLEYGNMLVQEQENVK(R)	Oxidation M (7)	29	b2b4b5b6b6*b7b8b9b10b12b16y2y3y3*y4y5y6y6°y7y7*y8y9y9°y10y11y12y13y14y16	17.8685
											1152.71	1.95	-1.8296	8.598	157	167	(K)VPLILGIWGGK(G)		14	b5b6b7y1y2y3y4y5y6y7y8y9y10y11	9.7369
											1906.96	2.2	0.7739	8.5681	393	408	(K)LLEYGNMLVQEQENVK(R)		35	b2b3b4b6b6*b7b7*b8b8*b9*b10b10°b11y2y3y3*y4y4°y5y5*y5°y6y6°y7y7*y7°y8y9y10y12y12*y13y14y16y16*	16.6461
											1228.6	1.93	-2.8149	7.9948	172	181	(K)SFQCELVFAK(M)	Carbamidomethyl C (4)	22	b1°b2b2°b3b3*b3°b4°b5b5°b6°y1y2y3y4y5y6y6°y7y7°y8y8°y10	15.7734
											3925.9	3.13	1.9976	7.9697	237	272	(R)LGGTTQYTVNNQMVNATLMNIADNPTNVQLPGMYNK(E)		17	b6b7b9b9°b14b28b30y1y2y3y6y7y8y9y10y12y36	14.2698
											940.462	1.79	-6.0395	7.9609	303	309	(K)FYWAPTR(E)		14	b2b3b4b7y1y2y3y3°y4y4°y5y5°y6y7	14.3388
											2320.09	2.4	9.9572	7.8831	182	204	(K)MGINPIMMSAGELESGNAGEPAK(L)	Oxidation M (1)	18	b3b4b6b7b8b11y3y4y5y6y7y8y10y10°y11y13y15y23	22.4987
											809.515	1.81	-11.669	7.8288	141	147	(K)LVVHITK(N)		12	b2b4b5b6y2y2°y3y3°y4y4°y5y6	17.0901
											3957.9	3.23	4.5908	7.7264	237	272	(R)LGGTTQYTVNNQMVNATLMNIADNPTNVQLPGMYNK(E)	Oxidation M (13), Oxidation M (33)	22	b3b6°b7b8b9b9°b11*b18*b28b30y2y2*y3y6y6*y7y8y10y12y15y18y36	24.2061
											2304.09	2.4	8.5505	7.6798	182	204	(K)MGINPIMMSAGELESGNAGEPAK(L)		18	b4b5*b6b6*b7*b8b8*b12y1y3y5y6y7y9y10y12°y17y23	11.6004
											2336.07	2.36	4.6809	7.6294	182	204	(K)MGINPIMMSAGELESGNAGEPAK(L)	Oxidation M (1), Oxidation M (7)	15	b3b4b6b6*b7*b9b10b12y3y6y7y8y8*y10y23	21.3355
											3941.9	3.16	4.5749	7.6213	237	272	(R)LGGTTQYTVNNQMVNATLMNIADNPTNVQLPGMYNK(E)	Oxidation M (33)	16	b6°b7b7*b7°b8°b9b10b28b30y2y6y7y8y10y12y36	19.8884
											3941.9	3.15	3.6821	7.5531	237	272	(R)LGGTTQYTVNNQMVNATLMNIADNPTNVQLPGMYNK(E)	Oxidation M (13)	11	b4b6b6*b9b21y6y7y8y9y12y36	10.4683
											3957.89	3.17	3.8611	7.5224	237	272	(R)LGGTTQYTVNNQMVNATLMNIADNPTNVQLPGMYNK(E)	Oxidation M (13), Oxidation M (33)	13	b7°b8°b9b9°b30y2y3y6y8y8*y12y36y36*	19.9255
											2336.08	2.36	8.5343	7.44	182	204	(K)MGINPIMMSAGELESGNAGEPAK(L)	Oxidation M (7), Oxidation M (8)	15	b2b3b5y1y2y3y5y6y7y8y9°y10y11y11*y23	16.8075
											2352.06	2.46	5.1759	7.3438	182	204	(K)MGINPIMMSAGELESGNAGEPAK(L)	Oxidation M (1), Oxidation M (7), Oxidation M (8)	13	b2b3b6b6*y2y3y7y7°y9y10y11y13y23	21.763
											2320.08	2.31	7.0667	7.273	182	204	(K)MGINPIMMSAGELESGNAGEPAK(L)	Oxidation M (7)	14	b4b5*b7*b9°y3y4y6y9y10y13y15y18*y19y23	27.2535
											2063.04	2.81	-7.4277	7.1707	393	409	(K)LLEYGNMLVQEQENVKR(V)		10	b2b3y4y6y7*y8y8*y9y10y17	20.0336
											2079.04	2.85	-5.8559	7.0221	393	409	(K)LLEYGNMLVQEQENVKR(V)	Oxidation M (7)	9	b2y4y5*y6y8y8°y9y10y17	18.8679
											560.333	1	-12.7511	6.7333	373	377	(K)LVNSK(E)		4	b2b3b4°y3*	27.1681
											1808.89	2	5.1371	6.7235	220	236	(K)GKMCALFINDLDAGAGR(L)	Carbamidomethyl C (4)	4	y6y9°y10y10*	8.9994
											994.497	2	-5.4156	0	174	181	(F)QCELVFAK(M)	Carbamidomethyl C (2)	8	b2b3b3°b4b4°b5*b5°b7*	16.9435
											1357.74	2	4.3548	0	278	290	(R)VPIIVTGNDFSTL(Y)		3	y2°y3°y5°	0
											1520.81	2	5.7438	0	278	291	(R)VPIIVTGNDFSTLY(A)		4	y3°y4°y9*y13°	0
											2071.15	3	-3.5738	0	278	296	(R)VPIIVTGNDFSTLYAPLIR(D)		0		0
											444.26	1	8.0136	0	306	309	(W)APTR(E)		2	b2b3	5.5392
											373.222	1	5.7825	0	307	309	(A)PTR(E)		2	b2°b3°	0
											696.436	2	-6.788	0	142	147	(L)VVHITK(N)		1	b3	8.8249
2548	307136240	ribulose bisphosphate carboxylase/oxygenase activase 1 [Cucumis melo subsp. melo]	51.941	5.6235	19244.5	29	35.865	8.3196	576	16.6518	2089.18	2.39	3.0205	9.022	278	296	(R)VPIIVTGNDFSTLYAPLIR(D)		52	b2b3b4b5b6b6°b7b7°b8b8*b9b9*b10b10*b11b11°b12b12°b13b13°b14b14°b15b15°b17b18b19b19°y1y2y3y4y5y6y7y8y8°y9y10y11y12y13y14y14°y15y15*y16y16°y17y18y18°y19	14.7096
											1882.98	2.04	3.1695	8.9129	333	349	(K)LVDTFPGQSIDFFGALR(A)		41	b2b3b4b4°b5b5°b6b7b8b8°b9°b10b10°b11b12b12°b13°b16b17y1y2y3y4y5y6y7y7°y8y8°y9y9°y10y10*y10°y11y12y12°y13y14y15y17	14.6175
											1922.96	2.11	3.4515	8.8503	393	408	(K)LLEYGNMLVQEQENVK(R)	Oxidation M (7)	37	b1b2b4b5b5°b6b7b8b9b10b10*b11b12b15b16y2y3y4y5y5*y5°y6y6°y7y7*y7°y8y9y9*y9°y10y11y12y12*y13y14y16	11.9891
											1152.72	1.95	1.2579	8.7316	157	167	(K)VPLILGIWGGK(G)		14	b5b6b7y1y2y3y4y5y6y7y8y9y10y11	10.1207
											1906.97	2.2	5.3248	8.589	393	408	(K)LLEYGNMLVQEQENVK(R)		37	b2b3b4b6*b7b7*b7°b8b8*b9*b9°b11b11*b15b16y1y2y3y4y4°y5y5*y5°y6y6°y7y7*y7°y8y9y10y12y12*y13y14y14°y16	15.2984
											2320.07	2.39	3.7022	8.5592	182	204	(K)MGINPIMMSAGELESGNAGEPAK(L)	Oxidation M (1)	31	b2b3b4b5b6b6*b7b7*b8b11b11°b12*y1y3y4y4°y5y6y7°y8y9y10y10°y11y12y13y14y15y17y19y23	17.4609
											1228.6	1.9	1.4245	8.5163	172	181	(K)SFQCELVFAK(M)	Carbamidomethyl C (4)	21	b2b2°b3b3*b3°b5b5°b7b8b9°y1y2y3y4y5y6y6°y7y7°y8y10	13.2768
											3925.9	3.15	4.2474	8.3495	237	272	(R)LGGTTQYTVNNQMVNATLMNIADNPTNVQLPGMYNK(E)		34	b5°b6b6°b7b7°b8°b9b9°b10b10*b12b12°b14b16b28*b30b30*y1y2y3y4y5y6y7y8y9y10y12y13y14y15y17y36y36*	19.0046
											3941.89	3.16	2.5423	8.3244	237	272	(R)LGGTTQYTVNNQMVNATLMNIADNPTNVQLPGMYNK(E)	Oxidation M (33)	30	b2b3b4b6b6°b8°b9b10b11b11°b14b21b24b28b30*y1y2y3y6y7y8y8*y9y10y12y13y14y15y36y36*	17.9729
											809.514	1.74	-13.1145	8.2708	141	147	(K)LVVHITK(N)		12	b4b5b6b6°b7y2y2°y3y4y5y6y7	16.2608
											2336.07	2.34	3.6864	8.2057	182	204	(K)MGINPIMMSAGELESGNAGEPAK(L)	Oxidation M (1), Oxidation M (7)	23	b2b3b4b4*b5b6b10b11b12b23y3y6y7y7*y7°y8y8*y10y10°y11y12y15y23	14.7777
											3941.9	3.14	3.1366	8.1599	237	272	(R)LGGTTQYTVNNQMVNATLMNIADNPTNVQLPGMYNK(E)	Oxidation M (19)	27	b3b5°b6b6°b7°b8*b8°b9b9°b12b14b21b24*b28b30y1y3y5y6y7y8y8*y9y10y12y15y36	18.2602
											940.463	1.74	-5.0458	8.1197	303	309	(K)FYWAPTR(E)		13	b2b3b4y1y2y3y3°y4y4°y5y5°y6y7	16.5742
											3957.9	3.17	4.4907	8.1071	237	272	(R)LGGTTQYTVNNQMVNATLMNIADNPTNVQLPGMYNK(E)	Oxidation M (19), Oxidation M (33)	26	b5°b6b6°b7b8b9b9°b12b14b21b28b30b30*y4y5y6y7y8y9y9*y10y11°y12y13y15y36	21.5774
											3941.9	3.16	4.5916	7.9677	237	272	(R)LGGTTQYTVNNQMVNATLMNIADNPTNVQLPGMYNK(E)	Oxidation M (13)	20	b5b5°b7b9b9°b10*b11b16b21b28b30y2y3y6y7y8y12y13y15y36	17.6988
											2320.08	2.31	7.9264	7.8405	182	204	(K)MGINPIMMSAGELESGNAGEPAK(L)	Oxidation M (7)	18	b3b4b6*b7*b8b10y3y4y6y8y10y10°y13y14y15y17y19y23	21.2912
											3957.88	3.18	1.6961	7.8221	237	272	(R)LGGTTQYTVNNQMVNATLMNIADNPTNVQLPGMYNK(E)	Oxidation M (13), Oxidation M (33)	22	b2b3b7b8b9b9°b10*b10°b19b21*b28b30y2y3y6y7y8y9y10y12y13y36	23.2868
											2304.08	2.38	6.6908	7.7535	182	204	(K)MGINPIMMSAGELESGNAGEPAK(L)		23	b4b5b5*b6b6*b7b7*b8b8*b9°b10b10°b12b13b14y1y5°y7y10y10°y11y16y23	17.568
											2336.07	2.28	4.05	7.7251	182	204	(K)MGINPIMMSAGELESGNAGEPAK(L)	Oxidation M (7), Oxidation M (8)	18	b2b3b5b6*y1y2y3y4°y5y6y7y7°y8y9y11y12*y13y23	16.5381
											2063.04	2.79	-9.0545	7.6572	393	409	(K)LLEYGNMLVQEQENVKR(V)		16	b2b3b5°b6*b16y2y4y5y6y6*y7y8°y9y9°y10y15	12.3993
											2352.06	2.39	5.128	7.6476	182	204	(K)MGINPIMMSAGELESGNAGEPAK(L)	Oxidation M (1), Oxidation M (7), Oxidation M (8)	16	b2b3b4y1y2y3y5y5°y7y7*y9y10y11°y12°y14y23	16.0935
											2079.04	2.83	-5.8613	7.4783	393	409	(K)LLEYGNMLVQEQENVKR(V)	Oxidation M (7)	12	b2b6b8y4y6y6*y7y8y8°y9y10y17	13.0795
											1639.75	2	-5.6248	7.4561	222	236	(K)MCALFINDLDAGAGR(L)	Oxidation M (1), Carbamidomethyl C (2)	13	b3b4b6b9°y2y5y7y8y10y11y12y15y15*	16.5493
											887.492	2	-30.5626	6.3964	212	219	(R)EAADIIKK(G)		4	b4°b6y7°y8	13.1423
											1520.81	2	6.3444	0	278	291	(R)VPIIVTGNDFSTLY(A)		5	b8°y3°y4°y8*y10°	0
											444.261	1	9.4375	0	306	309	(W)APTR(E)		2	b2b3	9.9212
											373.222	1	6.2958	0	307	309	(A)PTR(E)		3	b1b2°b3°	7.6753
											416.266	1	10.9115	0	346	349	(F)GALR(A)		2	b2b3	12.2456
											597.378	1	10.9842	0	143	147	(V)VHITK(N)		4	b2b3b4b4°	17.2752
2218	470879	ribulose-1,5-bisphosphate carboxylase/oxygenase large subunit [Cucurbita pepo]	51.555	6.0747	4339.44	11	19.9571	5.4918	97	14.7813	1407.67	2	0.9855	7.6088	13	23	(K)LTYYTPEYETK(D)		18	b2b2°b3°y1y2y2°y3y3°y4y4°y5y6y7y7°y8y8°y9y11	16.4721
											1261.71	2	-2.5844	7.5	331	341	(R)DITLGFVDLLR(D)		12	b2b3b3°y1y3y4y5y6y7y8y9y11	15.584
											1021.53	1.88	-3.6328	7.2727	24	32	(K)DTDILAAFR(V)		11	b2b2°b3b3°y1y3y4y5y6y7y9	13.7908
											1465.74	2.72	-10.8322	7.0707	138	150	(K)TFQGPPHGIQVER(D)		18	b1b1°b2b2°b3°y1y2y3y4y4°y5y6y7y8y9y10y11*y13	12.0373
											1546.74	2	2.5747	7.0278	442	454	(K)WSPELAAACEVWK(A)	Carbamidomethyl C (9)	10	b2b6y1y2y5y6y7y8y9y11	15.3276
											737.389	1.38	8.6125	6.98	186	192	(R)GGLDFTK(D)		6	b4y2y3y4y5y7	11.7732
											910.439	1.78	-6.5227	6.7249	179	185	(R)AVYECLR(G)	Carbamidomethyl C (5)	8	b2y1y2y3y4y4°y5y7	13.9974
											1187.67	2.42	1.3096	6.5366	277	286	(R)DNGLLLHIHR(A)		7	b2b3y1y2y3y4y5	18.1101
											1451.62	2	-0.0349	6.4452	193	204	(K)DDENVNSQPFMR(W)		4	b2y4y6y7	7.2276
											510.26	1	7.9964	0	189	192	(L)DFTK(D)		1	b2	27.6044
											1089.58	2	-2.1357	0	141	150	(Q)GPPHGIQVER(D)		2	b2y9	18.4346
2584	449531892	PREDICTED: magnesium-chelatase subunit ChlI, chloroplastic-like [Cucumis sativus]	45.728	5.6177	4790.91	54	47.619	5.9021	476	19.5508	1627.88	2	1.6198	8.0207	400	414	(K)DPLESIDSGLLVIEK(F)		34	b3b3°b4b5b5°b6b6°b7b8b9b9°b10b10°b11b11°b12b12°b13b15y3y3°y4y4°y5y6y7y8y9y10y11y11°y12°y14y15	19.9857
											1559.78	1.99	3.9099	7.9195	174	187	(K)INMVDLPLGATEDR(V)	Oxidation M (3)	27	b3b3*b4b5b5*b5°b6b6*b6°b8b13b14y3y3°y4y5y6y7y8y8°y9y9°y10y10°y11y12y14	17.9286
											1755.98	2	1.6294	7.8292	399	414	(R)KDPLESIDSGLLVIEK(F)		19	b5b6b7b10b11b11°b12y3y4y5y6y7y8y9y9°y10y11y14y16	11.9437
											2452.11	2.11	4.3057	7.8121	137	158	(R)VVFGDPYNSDPEDPESMGIEVR(E)		23	b3b4b5b8b9b10b10*b12b13b22y3°y4y5y6y9y10y11y12y13y14y17y20y22	21.6867
											1297.75	1.96	-0.237	7.7914	97	107	(K)LCLLLNVIDPK(I)	Carbamidomethyl C (2)	19	b3b4b5b6*b7b7*b8b8*b9b9*y3y5y6y6*y7y8y9y10y11	14.979
											1419.74	1.96	7.9978	7.6545	331	343	(R)SSLSSVQIDQDLK(V)		33	b4°b5b5°b6b6°b7°b8b8°b9b9°b11b11°b12°b13b13°y3y4y4*y4°y5y5*y6y6°y7y7*y7°y8y9y9°y10y10°y11y13	22.2145
											2353.23	2.82	-7.3127	7.6237	258	278	(R)FILIGSGNPEEGELRPQLLDR(F)		31	b3b4b5b6°b8b21y4y5y6y6*y6°y8y10y11y11°y12y12*y13y13*y14y14*y15y16y16°y17y17°y18y18°y19y19°y21	16.9507
											2468.12	2.26	9.7121	7.5673	137	158	(R)VVFGDPYNSDPEDPESMGIEVR(E)	Oxidation M (17)	22	b3b5b6b7b8b9b10b12b13y5y6y7y8°y9y10y11y12y13y14y17y19y22	23.9068
											1543.78	1.98	3.2949	7.564	174	187	(K)INMVDLPLGATEDR(V)		23	b3b3*b4b5b5*b6°b8*b9b9*y3y4y4°y5y6y6°y7y8y8°y9y10y10°y11y12	17.283
											1066.56	1.96	-0.4998	7.3988	248	257	(R)EGISISHPAR(F)		15	b3b4°b7b10y3y4y5y5°y6y6°y7y7°y8y9y10	17.9282
											1107.57	1.54	1.0095	7.3543	164	173	(K)GEQLSVVMTK(I)	Oxidation M (8)	14	b3b5b6°y3y3°y4y4°y5y6y6°y7y8y8°y9	21.3435
											791.365	1	4.3998	7.341	415	420	(K)FYEVFS(-)		11	b2b3b3°b4b5b6y3y3°y4y4°y6	23.4705
											1064.53	2	4.74	7.2541	108	117	(K)IGGVMIMGDR(G)	Oxidation M (5)	8	b4y3y4y5y6y8y9y10	20.1988
											1218.6	2	-2.1954	7.186	279	289	(R)FGMHAQVGTVR(D)	Oxidation M (3)	18	b4b5b6y3y3°y4y4°y5y5°y6y6*y6°y7y7*y7°y8y8*y11	15.485
											1641.86	2	0.9272	7.1542	380	394	(K)VAAEDIATVIPNCLR(H)	Carbamidomethyl C (13)	14	b5b5°b6b6°b8°b9b9°b10°y4y5y7y9y10y15	22.3934
											1080.52	1.96	1.3098	7.1322	108	117	(K)IGGVMIMGDR(G)	Oxidation M (5), Oxidation M (7)	7	y3y5y6y7y8y9y10	16.0715
											1884.98	2	-2.287	7.0574	378	394	(R)DKVAAEDIATVIPNCLR(H)	Carbamidomethyl C (15)	15	b3°b5b6b7b8b9b10b10°y4y4*y5y5*y6y11*y17	19.4386
											1034.52	1.81	1.7013	7.0489	188	196	(R)VCGTIDIEK(A)	Carbamidomethyl C (2)	12	b4°b7°y3y4y4°y5y6y7y7°y8y8°y9	15.0287
											1154.67	1.72	-4.7778	7.0229	127	136	(R)SLVDLLPEIR(V)		14	b3b4°b5°b6°y3y3°y4y4°y5y6y7y8y8°y10	17.682
											1245.64	1.96	9.1644	6.9716	349	359	(R)VCAELNVDGLR(G)	Carbamidomethyl C (2)	16	b3b6y3y4y4°y5y6y6*y7y7°y8y8°y9y9*y10°y11	20.5755
											1091.58	1.54	7.229	6.8963	164	173	(K)GEQLSVVMTK(I)		11	b4b6°b7°y3y3°y4y5y6y7y8y8*	20.3642
											1202.61	2	2.0579	6.896	279	289	(R)FGMHAQVGTVR(D)		13	b4b5b6y4y5y6y6*y6°y7y7*y7°y8y11	19.8289
											1048.53	2	5.9701	6.3315	108	117	(K)IGGVMIMGDR(G)		6	b10°y4y5y6y8y10	29.7011
											945.548	1.28	7.7231	6.2071	204	212	(K)AFEPGLLAK(A)		6	b6b8y5y7y7°y8	18.9138
											798.479	1	8.7063	0	101	107	(L)LNVIDPK(I)		2	b5b5*	17.7025
											967.434	1.54	0.1717	0	109	117	(I)GGVMIMGDR(G)	Oxidation M (4), Oxidation M (6)	1	b4	31.735
											954.57	1.37	8.2927	0	129	136	(L)VDLLPEIR(V)		0		0
											855.497	1	4.4224	0	130	136	(V)DLLPEIR(V)		0		0
											627.388	1	8.4786	0	132	136	(L)LPEIR(V)		0		0
											514.302	1	7.0186	0	133	136	(L)PEIR(V)		2	b3b3°	8.4375
											2450.09	3	2.1356	0	137	158	(R)VVFGDPYNSDPEDPESMGIEVR(E)	Oxidation M (17)	0		0
											1358.64	2	9.4144	0	147	158	(D)PEDPESMGIEVR(E)		1	b3	3.62
											1073.57	2	-0.9883	0	164	173	(K)GEQLSVVMTK(I)		0		0
											1089.56	2	-1.7701	0	164	173	(K)GEQLSVVMTK(I)	Oxidation M (8)	0		0
											905.516	1.58	3.743	0	166	173	(E)QLSVVMTK(I)		3	b3°b4*b5*	0
											921.505	1.74	-2.7412	0	166	173	(E)QLSVVMTK(I)	Oxidation M (6)	4	b3*b4°b5*b8*	0
											858.437	1	6.6891	0	180	187	(L)PLGATEDR(V)		4	b4b5°b6°b7	20.9882
											1016.51	2	4.0806	0	188	196	(R)VCGTIDIEK(A)	Carbamidomethyl C (2)	0		0
											935.451	1.59	0.8682	0	189	196	(V)CGTIDIEK(A)	Carbamidomethyl C (1)	9	b3b3°b4°b5b5°b6b6°b7b7°	15.5477
											874.508	1.36	5.5455	0	205	212	(A)FEPGLLAK(A)		0		0
											727.438	1	3.9797	0	206	212	(F)EPGLLAK(A)		6	b4b4°b5b5°b6°b7°	23.6404
											1048.55	2	-0.2652	0	248	257	(R)EGISISHPAR(F)		0		0
											767.424	1.37	10.0542	0	251	257	(I)SISHPAR(F)		4	b4b4°b6b6°	20.58
											680.391	1.3	10.0362	0	252	257	(S)ISHPAR(F)		2	b3b3°	11.2722
											567.304	1	6.7557	0	253	257	(I)SHPAR(F)		3	b3b3°b4	24.8971
											2093.08	2.61	-7.9094	0	260	278	(I)LIGSGNPEEGELRPQLLDR(F)		4	b4b5b5°b11	13.4918
											1980.03	2.16	6.2586	0	261	278	(L)IGSGNPEEGELRPQLLDR(F)		4	b5*b7b7°b12	21.2034
											1722.88	2	1.836	0	264	278	(S)GNPEEGELRPQLLDR(F)		0		0
											867.474	1.83	-6.8037	0	282	289	(M)HAQVGTVR(D)		3	b3b4b6*	21.3573
											730.428	1	10.1186	0	283	289	(H)AQVGTVR(D)		0		0
											1401.74	2	9.5226	0	331	343	(R)SSLSSVQIDQDLK(V)		1	b8*	0
											1245.67	2	4.7724	0	333	343	(S)LSSVQIDQDLK(V)		4	b4b4°b5b5°	30.1639
											786.455	1	10.8799	0	353	359	(E)LNVDGLR(G)		1	b3	21.6335
											1024.65	1	7.4892	0	99	107	(C)LLLNVIDPK(I)		7	b3b4b5b5*b6b7b7*	10.5381
1926	449520353	PREDICTED: magnesium-protoporphyrin O-methyltransferase-like [Cucumis sativus]	34.442	8.2207	999.46	15	37.5394	6.2465	171	22.2179	1030.56	1.85	4.4376	6.9191	264	273	(R)VGELFPGPSK(A)		16	b4b6b9y3y3°y4y4°y5y5°y6y6°y7y8y8°y9y10	15.2959
											1543.79	2.62	-5.4523	6.6247	85	99	(R)LQAEEVGGGDKDVVK(E)		27	b3b4b4*b4°b5b5*b7*b12b13b15°y3y4y5y7°y8y9y9°y10y11y11°y12y12°y13y13°y14*y15y15*	24.5412
											1426.74	2.2	4.854	6.5268	232	245	(K)ADGMIAHLASLAEK(R)		12	b4b6b7b8b11y3y4°y5y6°y7y8y9	12.8194
											1442.74	2.42	4.8076	6.4755	232	245	(K)ADGMIAHLASLAEK(R)	Oxidation M (4)	20	b5°b9b11°b14°y3y3°y4y4°y5y6y7y7°y8y8°y9y11y12y13y13°y14	24.7372
											888.558	1.55	3.4675	6.3896	247	254	(R)LIISFAPK(T)		9	b6b6°y3y4y5y5°y6y7y8	11.6366
											1181.55	1.93	4.3217	6.3792	113	122	(K)IYGETDDVNR(V)		15	b3y3y4y5y5°y6y6*y7y7°y8y8*y8°y9y9°y10	28.6274
											1261.57	1.84	4.1989	6.3518	100	109	(K)EYFNNSGFQR(W)		13	b3°y3y4y5y6y6*y7y7°y8y8°y9°y10y10*	19.6
											1218.65	2.05	1.6372	6.2903	255	263	(K)TFYYDLLKR(V)		8	b8b8°y3y4y5y6y7y7°	20.1228
											1574.79	2.26	7.3854	6.1511	277	290	(R)AYLHSEADVETALR(R)		17	b4b5°b8°b9b11°b14°y4y5y6y8y8°y9y10y10°y11y12°y14	19.9491
											1062.55	1.74	0.7156	6.146	255	262	(K)TFYYDLLK(R)		7	b3°b6y3y4y5y6y8	20.3637
											1808.9	2	4.5674	5.9523	134	149	(K)TVENVMAMLKDEGSLR(G)	Oxidation M (8)	10	b4*b7°b9°b10b10*b13°b14y11y13y13*	19.3508
											1598.83	2.74	-0.3085	5.7496	232	246	(K)ADGMIAHLASLAEKR(L)	Oxidation M (4)	7	b7b14y4y7y9°y10y13	32.3103
											1211.68	1.93	-18.3953	5.376	191	202	(K)AKEEVVGGVVPK(F)		6	b3b3°b7y4y9y12	29.1087
											2786.34	3.46	-0.1421	5.2904	85	109	(R)LQAEEVGGGDKDVVKEYFNNSGFQR(W)		4	b8°y6*y11*y22	25.7231
											618.343	1	-4.8744	0	240	245	(L)ASLAEK(R)		0		0
2633	449488796	PREDICTED: photosystem II stability/assembly factor HCF136, chloroplastic-like [Cucumis sativus]	44.399	9.0234	3346.05	14	35.7143	4.9177	213	18.151	1644.91	2	1.9475	7.9618	182	196	(R)IPLSAQLPGDMVYIK(A)		26	b2b3b4b5b5°b6b6°b7°b10b11b12y1y2y3y4y5y7y8y9y10y10*y11y12y13y14y15	14.3111
											1349.71	1.99	1.7355	7.7542	373	385	(K)AADNIAANLYSVK(F)		26	b2b3b3°b4b4*b5b5*b5°b6b6*y1y2y3y4y4°y5y6y6*y7y8y8°y9y10y11y11*y13	19.0996
											1099.62	1.98	-0.962	7.6068	301	310	(R)ADGGLWLLVR(G)		14	b2b4b4°b5b6y1y2y3y4y5y6y7y8y10	15.7907
											1660.91	2.06	4.9677	7.4542	182	196	(R)IPLSAQLPGDMVYIK(A)	Oxidation M (11)	21	b2b3b4b5b5°b6b6°b7b7*y1y2y3y5y7y8y9y10y10*y12y14y15	20.6627
											778.44	1.56	-7.6302	7.4454	311	318	(R)GGGLFLSK(G)		19	b2b3b4b5b6b7b8y1y2y2°y3y3°y4y4°y5y6y6°y7y8	17.1497
											1602.85	2.51	2.5845	7.4288	345	360	(R)SKEEAWAAGGSGVLLK(T)		17	b2b3b3°b4b5b5°b6b8y2y3y7y8y9y10y11y12y16	21.3576
											1096.57	1.97	-4.2294	7.4151	335	344	(R)GFGILDVGYR(S)		12	b2b3b4y1y2y3y4y5y6y7y8y10	10.0099
											1556.69	2	4.6434	7.3738	137	149	(R)SIPSAEEEDFNYR(F)		16	b7b8y2y3y3*y4y4*y7y7°y8y8°y9y10y11y11°y13	19.5163
											1359.73	2	3.3137	7.3259	224	236	(K)AAVQETVSATLNR(T)		14	b2b3b4y1y4y4*y5y6y7y8y9y10y10*y13	20.7885
											2182.05	2.14	6.3627	7.2552	237	257	(R)TVSSGISGASYYTGTFNTVNR(S)		22	b1b2b5b6b6°b9b9°b10°y2y2*y4y5y6y7y8y9y9°y10y11y12y14y15	18.0013
											904.446	1.94	0.4428	7.1931	294	300	(R)IQNMGWR(A)		10	b2b2*y2y3y4y5y5*y6y6*y7	15.9054
											1814.86	2	4.479	6.4383	202	218	(K)SAEMVTDEGAIYVTSNK(G)		8	b3y2*y3y4y5y6y9y12	21.5448
											1592.83	2.37	3.7531	6.2013	371	385	(R)DKAADNIAANLYSVK(F)		6	b4y1y6y7y8y15	17.306
											494.303	1	10.7707	0	315	318	(L)FLSK(G)		2	b2b3°	22.9117
2629	449488796	PREDICTED: photosystem II stability/assembly factor HCF136, chloroplastic-like [Cucumis sativus]	44.399	9.0234	1068.27	12	28.0788	4.9063	146	23.6119	1349.7	1.98	-0.9198	7.0086	373	385	(K)AADNIAANLYSVK(F)		16	b2b3b4b5b5*b6*y1y2y3y4y6y7y8y8*y9y10	17.5123
											1644.91	2.02	2.6103	6.741	182	196	(R)IPLSAQLPGDMVYIK(A)		26	b1b2b3b5°b6*b6°b7b9°b10b10*b11b12°y1y2y3y5y6°y7y7°y8y9y9°y10y11y12°y15	24.3885
											1099.62	1.94	-3.0023	6.6848	301	310	(R)ADGGLWLLVR(G)		13	b2b3b4b4°b5y2y3y4y5y6y8y9°y10	23.3176
											1602.85	2.41	2.5365	6.6404	345	360	(R)SKEEAWAAGGSGVLLK(T)		17	b1b1°b2°b3°b4b6b8b12b13°y5y7y8y9y10y11y14y16	25.1157
											1564.84	1.94	-0.0942	6.4844	392	406	(K)GFVLGNDGVLLQYLG(-)		16	b3b4b7b9b9°b10°b11b11*b12b14y2y4y10°y11*y12°y15	17.6191
											1096.57	1.91	-3.4582	6.4604	335	344	(R)GFGILDVGYR(S)		10	b2b3b6°y1y4y5y6y7y8y10	15.1356
											1556.69	2	0.9625	6.3914	137	149	(R)SIPSAEEEDFNYR(F)		12	b1b4°y3y4y4*y5y7y8y9y10y11y13	26.4313
											1660.9	2.08	-1.2312	6.1282	182	196	(R)IPLSAQLPGDMVYIK(A)	Oxidation M (11)	11	b2b4°b6b7b10*y2y6y7y8y8°y15	24.6126
											781.412	1.71	-10.5623	6.1002	263	269	(R)YVAVSSR(G)		6	b3y3y4y5°y6y7	31.3394
											778.44	1.57	-7.1692	5.8941	311	318	(R)GGGLFLSK(G)		7	b5y2y3y3°y4y5y8	23.434
											832.485	2	8.8557	5.6078	121	127	(R)QTILETK(D)		6	b3*b4b4*b7y3y5	31.5124
											1387.72	2	-3.1569	5.5729	347	360	(K)EEAWAAGGSGVLLK(T)		6	b2°b3°b6°b9y3y10	29.5371
3059	449532766	PREDICTED: chlorophyll a-b binding protein 8, chloroplastic-like [Cucumis sativus]	29.401	9.1655	3815.38	16	30.4029	6.0919	102	18.1582	2265.14	2.04	3.4056	8.1778	191	213	(K)FLGGSGDPAYPGGPLFNPLGFGK(D)		37	b3b4b5b5°b6b6°b7b7°b9b9°b10b10°b11b12b13b13°b16b23b23°y3y4y5y6y7y7*y8y10y11y12y13y14y16y17y20y21y22y23	14.262
											997.536	1.43	0.8842	7.4247	183	190	(K)QYFLGLEK(F)		12	b5b6b7°y3y4y4°y5y5°y6y7y8y8*	12.6383
											879.469	1.19	-3.8654	7.3472	54	60	(R)QLWFASK(Q)		10	b3*b4b6°b7y3y4y4°y5y6y7*	12.6141
											1277.67	1.92	5.5208	6.6432	95	105	(R)WLAYGEVINGR(F)		11	b2y3*y4y5y7y8y8*y9y9°y10y11	18.5431
											2637.28	2.89	-6.5088	6.5576	191	216	(K)FLGGSGDPAYPGGPLFNPLGFGKDEK(S)		15	b3b7b13°y3y4y8y8°y9y9°y10y16y19y19*y24y26	23.4799
											3201.7	3	-2.0226	6.4793	106	136	(R)FAMLGAAGAIAPEIFGSLGLIPPETALPWFK(T)	Oxidation M (3)	7	b20b21y4y9y11y13y28	14.9961
											751.422	1	10.3858	0	55	60	(Q)LWFASK(Q)		0		0
											638.332	1.2	3.1676	0	56	60	(L)WFASK(Q)		2	b2b4°	35.6692
											452.254	1	7.2295	0	57	60	(W)FASK(Q)		0		0
											978.51	1	9.8568	0	97	105	(L)AYGEVINGR(F)		1	b5	17.2571
											907.473	1	10.9962	0	98	105	(A)YGEVINGR(F)		1	b3	19.9165
											2017.08	2	-2.279	0	106	126	(R)FAMLGAAGAIAPEIFGSLGLI(P)	Oxidation M (3)	2	y6°y12°	0
											706.417	1.27	4.8789	0	185	190	(Y)FLGLEK(F)		1	b3	12.8299
											559.347	1	2.7943	0	186	190	(F)LGLEK(F)		1	b4	41.4889
											446.264	1	5.8408	0	187	190	(L)GLEK(F)		1	b4°	0
											861.457	2	-5.5104	0	54	60	(R)QLWFASK(Q)		1	b5	8.0883
2066	449532766	PREDICTED: chlorophyll a-b binding protein 8, chloroplastic-like [Cucumis sativus]	29.401	9.1655	2535.52	4	20.5128	5.027	71	21.2705	2637.28	2.93	-6.2092	7.7613	191	216	(K)FLGGSGDPAYPGGPLFNPLGFGKDEK(S)		40	b3b4b6b7b7°b9b9°b10b10°b11b12b13b14b22°y3y5y6y7y7°y8y9y9°y10y10*y11y11*y11°y13°y15y16y17y17*y18y19y21y23y24y25y26y26*	15.7609
											2265.14	2.13	4.3265	6.9512	191	213	(K)FLGGSGDPAYPGGPLFNPLGFGK(D)		16	b4b7b9°b10b13b14°b16y3y4y6y7y8y10y13y14y23	20.221
											1134.59	1.72	-6.554	6.2461	22	32	(R)LGARPSFGSSR(K)		8	b6b7b8y4y5°y6°y9y11	32.9201
											1836.95	2.84	-0.9238	6.1918	1	19	(-)MATQALVSSSLTSSVGAAR(Q)		7	b8*b12°b13°b14*b16*y8°y10°	0
1652	449480815	PREDICTED: chloroplast stem-loop binding protein of 41 kDa b, chloroplastic-like [Cucumis sativus]	42.618	8.8228	1144.58	15	35.5091	6.6883	175	21.0413	1770.86	2	-2.1701	6.7684	128	144	(K)SSLSAAGFDVVYDINGR(E)		21	b6b6°b7b8b11b12b12°b14b16*y4y5*y6y7y7°y8y8°y9y11y12y14y14°	16.1132
											2196.26	3.12	-2.8369	6.7031	235	255	(K)AGRPIPIPNSGIQITQLGHVK(D)		18	b4b5b7b11y4y5y6y7y8y9y9*y10y11y11*y12y14y14°y21	13.8414
											770.385	1.11	16.7877	6.6576	122	127	(K)DFDFVK(S)		8	b3b4b5y3y4y4°y5y6	22.7723
											1654.82	2.59	-4.1789	6.5347	295	309	(K)AGGFPEPEIVHYNPK(E)		17	b6b11°b13°y3y4y5y5*y6y7y7*y8y9y9*y9°y10°y11y15	19.932
											1681.84	2.7	-1.6323	6.5303	174	188	(K)SDLLPHFEVDAVDPK(S)		11	b10b11b13y3y5y6y7y9y11y13y15	21.2777
											1423.7	1.96	3.9727	6.5254	365	377	(K)EADFSTDDIILGK(S)		17	b3b4°b5°b8b9°b12°y3y4y5y6y6°y7y8y8°y9y11y13	25.4199
											630.39	1	13.2636	6.4724	378	383	(K)SLVLQA(-)		9	b3b4b4°b5b5°y3y3*y4y6	19.4056
											1090.6	1.94	1.7071	6.4171	195	204	(K)LETESLLASK(D)		14	b3b7°b8°y3y4y4°y5y6y7y7°y8y9y9°y10	19.5469
											1551.8	2	3.7136	6.2741	364	377	(R)KEADFSTDDIILGK(S)		15	b3b4b7b9b10b11y3y5y6y6°y7°y8y8°y12y14	19.8846
											1307.66	1.96	2.5594	6.2573	270	281	(K)ASQQVFNISGEK(Y)		15	b4b5*b10*b12b12°y4y7y7*y8y9y9°y10y10*y10°y12	28.8463
											952.565	1.87	3.7111	6.2498	68	75	(R)FIGIFLSR(L)		9	b3b7°b8°y3y4y5y6°y7y8	17.3309
											1187.62	2	2.2925	6.2243	80	89	(K)EGHQVTLFTR(G)		13	b3°b4b4°b6b6*y3y4y5y6y7y7°y8*y10	17.8183
											1275.72	2	4.0681	5.4472	193	204	(K)GKLETESLLASK(D)		6	b5°b11y3y4y5°y12	30.6407
											418.267	1	2.4893	0	201	204	(L)LASK(D)		1	b4°	0
											536.324	1	9.978	0	86	89	(T)LFTR(G)		1	b3°	0
1814	449497717	PREDICTED: oxygen-evolving enhancer protein 1, chloroplastic-like [Cucumis sativus]	34.938	6.2358	5019.52	28	61.747	7.8418	432	18.9671	1456.76	1.96	6.5571	8.2447	134	145	(K)KFCLEPTSFTVK(A)	Carbamidomethyl C (3)	32	b3b4b5b5°b6b7b7°b8b8°b9b10b10°b12y3y3°y4y4°y5y5°y6y6°y7y7°y8y8°y9y9°y10y10°y11y11°y12	15.3248
											2434.15	2.76	-0.3999	8.1911	247	271	(R)GGSTGYDNAVALPAGGRGDEEELAK(E)		45	b4b5°b6b6°b7b7°b8b8*b9b9°b10b10°b11*b12b12*b12°b17b23b24*b25b25°y3y4y4°y8y10y12y13y13°y14y14°y15y15°y16y16°y18y19y19°y20y21y21*y22y23y23°y25	13.2754
											964.59	1.86	3.869	8.067	208	215	(R)VPFLFTIK(Q)		20	b3b4b5b6b6°b7b7°b8b8°y3y3°y4y4°y5y5°y6y6°y7y7°y8	15.439
											2604.32	2	4.6901	8.0146	291	315	(K)SKPETGEVIGVFESIQPSDTDLGAK(A)		50	b4b4°b5b5°b6b6°b7b7°b8b8°b9b9°b10b10°b11b11°b12b12°b13b13°b14b14°b15b15°b16b16°b24b25y4y5y6y7y7°y8y8°y9y9°y10y10*y10°y11y12y12*y13y13*y14y14°y15*y15°y23	14.5629
											1080.56	1.88	4.5736	7.879	91	99	(R)LTFDEIQSK(T)		23	b3b3°b4b4°b5°b6b6°b7b7°b8b8°b9y3*y4y4*y5y5°y6*y7y7°y8y8°y9	12.555
											1236.66	1.9	4.988	7.7523	90	99	(K)RLTFDEIQSK(T)		25	b3b3°b4b4°b5b5°b6b7b8b8*b8°b10y3y3*y3°y4y4°y5y5°y6y6°y7y9°y10y10*	21.2433
											2294.12	2.74	-2.1809	7.7439	187	207	(K)FEEKDGIDYAAVTVQLPGGER(V)		32	b3b5b5°b6b8b10b11b12b12°b13b14b14°b21y3y5y5°y6y6°y7y7*y7°y8y9y9°y10y11y11*y13y13*y14y15y21	19.3319
											2142.98	2.13	2.8836	7.7049	106	126	(K)GTGTANQCPTIDGGVDSFAFK(A)	Carbamidomethyl C (8)	30	b5b6b7b7*b7°b8b8*b8°b10b10*b11°b12b15b16y3y4y5y6y7y8y9y10y10°y11y12y12°y13°y14y19°y21	20.281
											1775.88	2.24	2.6782	7.6452	245	263	(K)GRGGSTGYDNAVALPAGGR(G)		32	b5b6b6°b7b7°b8b8°b9b9°b10b11b11*b12b12°b13b13*b14b14*y5y6y7y8y9y10y12y13y14y14°y15°y16*y17y19	20.3815
											761.49	1.17	17.5327	7.5354	284	290	(K)ITLSVTK(S)		17	b3b3°b4b4°b5b5°b6b6°y3y3°y4y4°y5y5°y6y6°y7	18.1102
											1328.66	1.89	3.5798	7.4411	135	145	(K)FCLEPTSFTVK(A)	Carbamidomethyl C (2)	13	b2y3y4y4°y5y5°y6y7y7°y8y9y9°y11	14.8276
											1760.88	2	-0.5425	7.437	191	207	(K)DGIDYAAVTVQLPGGER(V)		30	b4b5b6b6°b9b9°b10°b11b12b15°b16b16°y4y4°y5y5°y6y6°y7y7*y8y9y10y10*y11y11*y11°y12y14*y17	26.4205
											850.444	1.07	15.7773	7.4022	237	244	(R)GSSFLDPK(G)		11	b4b4°b5b6b6°b7y3y6y7y7°y8	21.406
											1279.65	1.22	12.1927	7.3787	322	332	(K)IQGVWYAQLDS(-)		18	b4b4*b5b6b7b7*b8b8*b9b9*b10y3y3°y4°y5y6y9y9°	18.6588
											752.43	1.23	14.6377	7.256	100	105	(K)TYLEVK(G)		11	b3b3°b4b4°b5b5°y3y3°y4y5y6	16.8846
											1562.76	1.85	2.164	7.2544	247	263	(R)GGSTGYDNAVALPAGGR(G)		18	b8*b10b10°b12b12*b12°y6y7y8y9y10y11y11*y12y13y13°y14*y17	18.0762
											751.357	1	-1.9247	6.3832	276	283	(K)NASSSTGK(I)		3	b6°b7°y7°	0
											2900.46	3.43	-9.0164	6.2529	291	318	(K)SKPETGEVIGVFESIQPSDTDLGAKAPK(D)		4	b9b12°b22y22	22.9941
											2254.14	2.76	13.7177	5.9364	166	186	(R)LTYTLDEIEGPFEVGADGSIK(F)		5	b4°b7°y9y13°y21	29.1674
											1675.87	2	10.8869	5.8297	1	17	(-)MAASVQAAAATLMQPSK(L)		4	b7°b13*y3y11*	32.2166
											701.343	1.45	-4.2493	0	94	99	(F)DEIQSK(T)		3	b4b4*b6*	38.9541
											1083.49	2	-2.3954	0	106	116	(K)GTGTANQCPTI(D)	Carbamidomethyl C (8)	0		0
											870.438	1	3.2765	0	119	126	(G)GVDSFAFK(A)		0		0
											945.456	1.69	6.1197	0	134	141	(K)KFCLEPTS(F)	Carbamidomethyl C (3)	2	y5°y7°	0
											855.476	1.14	8.7589	0	200	207	(T)VQLPGGER(V)		0		0
											1036.45	1.7	3.1424	0	245	255	(K)GRGGSTGYDNA(V)		3	y3°y4°y5*	0
											514.328	1	9.1775	0	284	288	(K)ITLSV(T)		1	y4	9.8463
											362.208	1	2.0312	0	91	93	(R)LTF(D)		0		0
1773	449497717	PREDICTED: oxygen-evolving enhancer protein 1, chloroplastic-like [Cucumis sativus]	34.938	6.2358	7647.28	36	46.6867	9.6209	439	15.6871	1456.75	2.22	-1.4767	8.5189	134	145	(K)KFCLEPTSFTVK(A)	Carbamidomethyl C (3)	33	b1b2b3b4b5b5°b7b7°b8b8°b9b10b10°b12y1y2y3y3°y4y4°y5y5°y6y6°y7y7°y8y8°y9y10y11y11°y12	13.6234
											1562.76	2.01	0.5198	8.4335	247	263	(R)GGSTGYDNAVALPAGGR(G)		36	b3b3°b4b4°b5°b6b6°b7b7°b8b8*b9b9*b9°b10b10*b10°b11b11*b11°b12b12°y2y3y4y5y6y7y8y9y10y10*y11y12y13y17	15.32
											1760.89	2.07	4.0667	8.3743	191	207	(K)DGIDYAAVTVQLPGGER(V)		44	b3b4b4°b5b5°b6b6°b7b7°b8b8°b9b9°b10b10°b11b11°b12b12°b17y1y2y3y4y4°y5y5°y6y6°y7y7*y7°y8y9y9*y9°y10y10°y11y12y13y14y17y17*	16.4018
											2142.99	2.46	5.229	8.3206	106	126	(K)GTGTANQCPTIDGGVDSFAFK(A)	Carbamidomethyl C (8)	46	b2b2°b3b3°b4b4°b5b5°b6b6*b6°b7b7*b7°b8b8*b8°b9b9°b10b10°b11b11*b12b21b21*y1y2y3y4y5y6y6°y7y8y9y10y10°y11y12y13y13°y14y15*y19y21	12.7826
											1236.66	2.03	-1.2049	8.2156	90	99	(K)RLTFDEIQSK(T)		30	b1b2b3b3°b4b4°b5b5°b6b7b7°b8b8*b9b9°b10y1y2y2°y3y3*y3°y4y5y5°y6y6°y9y9°y10	10.8003
											2604.3	2.99	-2.6901	8.0645	291	315	(K)SKPETGEVIGVFESIQPSDTDLGAK(A)		35	b2b2°b7b8b8°b9b10b11b11°b12b13b14b14°b15b15°b16b16°y2y3y4y5y6y7y8y8°y9y9°y10y10*y10°y11y12y13y14y25	19.1205
											1328.65	1.99	-0.9069	8.0563	135	145	(K)FCLEPTSFTVK(A)	Carbamidomethyl C (2)	16	b2b3b4y2y3y4y5y6y7y7°y8y8°y9y9°y10y11	13.3065
											964.582	1.9	-4.7469	7.934	208	215	(R)VPFLFTIK(Q)		22	b2b3b4b5b6b6°b7b7°b8y1y2y3y3°y4y4°y5y5°y6y6°y7y7°y8	14.0917
											761.486	1.48	11.8109	7.8981	284	290	(K)ITLSVTK(S)		24	b1b2b2°b3b3°b4b4°b5b5°b6b6°b7y1y2y2°y3y3°y4y4°y5y5°y6y6°y7	12.1807
											1080.55	1.98	-6.1312	7.8222	91	99	(R)LTFDEIQSK(T)		17	b2b2°b3°b4b4°b5y2y3y3*y4y5y5°y6y6*y7y8y9	11.6475
											2434.13	2.96	-6.4743	7.7836	247	271	(R)GGSTGYDNAVALPAGGRGDEEELAK(E)		28	b2b3b3°b4b4°b5b5°b6b6°b7b7°b9b9°b10b10*b12b12°y1y2y3y4y5y8y11y13y13°y14y15	18.3193
											2294.12	2.92	-4.4147	7.2087	187	207	(K)FEEKDGIDYAAVTVQLPGGER(V)		14	b2b8b10b11y5y6y6°y7y7*y7°y8y9y10y11	10.2297
											1775.86	2.86	-7.7657	6.9852	245	263	(K)GRGGSTGYDNAVALPAGGR(G)		10	b7b8b9b10b11y5y6y7y8y19	17.1618
											850.426	1.69	-5.1976	6.7668	237	244	(R)GSSFLDPK(G)		11	b2b2°b3°b4°b6b6°y1y2y5y6y8	13.8867
											1544.75	2	-39.7809	5.6791	2	17	(M)AASVQAAAATLMQPSK(L)		3	b3°b5y6°	36.0932
											762.386	1.09	10.1244	0	90	95	(K)RLTFDE(I)		1	y2	37.2594
											866.43	1	5.6244	0	93	99	(T)FDEIQSK(T)		3	b3b4b5	21.0271
											701.351	1	6.9657	0	94	99	(F)DEIQSK(T)		0		0
											719.365	1.15	10.7934	0	94	99	(F)DEIQSK(T)		5	b2b3b4b5b6°	28.8818
											604.337	1	11.064	0	95	99	(D)EIQSK(T)		3	b1b3°b5*	9.0882
											475.292	1	9.1523	0	96	99	(E)IQSK(T)		5	b2b2*b3b3*b4*	15.5104
											362.206	1	8.0722	0	97	99	(I)QSK(T)		6	b1b2b2*b2°b3*b3°	17.9801
											2124.95	3	-6.7275	0	106	126	(K)GTGTANQCPTIDGGVDSFAFK(A)	Carbamidomethyl C (8)	0		0
											678.335	1.15	10.848	0	134	138	(K)KFCLE(P)	Carbamidomethyl C (3)	5	y1°y2°y3y3°y4°	27.2182
											876.425	2	-4.0411	0	134	140	(K)KFCLEPT(S)	Carbamidomethyl C (3)	2	y3y3°	44.3896
											779.435	1.47	6.9705	0	139	145	(E)PTSFTVK(A)		11	b2b2°b3b3°b4b4°b5b5°b6b6°b7°	13.4506
											1246.64	2	4.1885	0	191	202	(K)DGIDYAAVTVQL(P)		1	y9°	0
											1742.88	2.08	2.5001	0	191	207	(K)DGIDYAAVTVQLPGGER(V)		0		0
											865.514	1.83	-4.5596	0	209	215	(V)PFLFTIK(Q)		8	b1b2b3b4b5b5°b6b6°	14.9289
											589.268	1	10.4399	0	237	242	(R)GSSFLD(P)		2	y3°y4°	0
											832.424	1.85	4.5204	0	237	244	(R)GSSFLDPK(G)		0		0
											619.351	1	10.2908	0	240	244	(S)FLDPK(G)		0		0
											648.398	1	8.2347	0	285	290	(I)TLSVTK(S)		8	b1°b3b3°b4b4°b5b5°b6°	15.0035
											547.35	1	8.3354	0	286	290	(T)LSVTK(S)		4	b2b2°b3b3°	13.5556
											434.266	1	10.9579	0	287	290	(L)SVTK(S)		4	b2b2°b3b3°	11.1689
											371.239	1	-3.1403	0	90	92	(K)RLT(F)		2	y1°y2°	0
1400	510379436	geranylgeranyl hydrogenase [Cucumis melo]	51.425	9.3413	1495.32	30	42.5806	6.7588	299	22.0622	1817.84	2.02	2.7562	7.3226	219	234	(K)AIDAGDYDYAIAFQER(I)		34	b3b4b5b6b6°b7°b8°b9b9°b10b10°b11b12b13y2y3y4y4*y5y5°y6y7y8y9y9*y10y11y11*y11°y12y12*y12°y13y16	22.6929
											814.502	1.59	-1.4082	7.0363	391	397	(K)VLDVLQK(V)		18	b3b3°b4b4°b5b6b6°b7*y3y3*y4y4*y5y5*y5°y6y6*y7	19.086
											1142.69	1.99	3.3699	7.0229	442	452	(K)LAVNTIGSLVR(A)		28	b4*b5b5°b6b6°b7*b9b9*b10b10°y3y4y4°y5y5°y6y6°y7y7°y8y8*y8°y9y9*y9°y10y10*y11	18.2406
											1263.7	1.98	1.7835	6.9836	326	338	(R)VALVGDAAGYVTK(C)		22	b4b6°b8°b10b10°b11b12y3y3°y4y5y5°y6y7y7°y8y8°y9y10y11y12y13	20.1347
											1154.58	1.92	0.6593	6.9126	75	84	(R)GGVETFLFER(K)		18	b4b4°b5b6°b7b9y2y3y4y4°y5y5°y6y6°y7y7°y8y10	20.8324
											1167.54	1.94	0.7881	6.732	421	429	(K)MTFDSYLYK(R)		13	b3°b4b7y2y3y4y5y5°y6y7y8y8°y9	25.7381
											1180.66	1.95	4.5388	6.7278	431	441	(R)VVPGNPLEDLK(L)		10	b7y4y5y6y6°y7y7*y8y9y11	12.9191
											978.524	1.72	-1.6363	6.7097	146	153	(R)EVLDAYLR(N)		11	b3°b4°b7°b8y3y4y5y5°y6y7y8	18.7762
											1183.54	1.96	2.0894	6.698	421	429	(K)MTFDSYLYK(R)	Oxidation M (1)	10	b4°y2y3y4y5y6y6°y7y8y9	13.8296
											1734.74	2	1.6875	6.5698	407	420	(R)EAFVEMCADEYVQK(M)	Oxidation M (6), Carbamidomethyl C (7)	18	b3°b4b4°b8b8°y3y4*y5y5°y6y7°y8y9y9°y10y11y13*y14	22.2096
											1587.8	2	-1.2909	6.493	200	215	(K)TLEVDAVIGADGANSR(V)		17	b4b8°b9°b10°b14*y5*y5°y6°y8y8*y9y10*y11y12y13y14y16	25.3627
											1134.62	2	-1.5176	6.463	145	153	(R)REVLDAYLR(N)		10	b4b5b8°y3y4y5y5°y6y7y9	22.5956
											1534.82	3	-3.6162	6.2884	308	320	(R)VEAHPIPEHPRPR(R)		6	b4b8y4y5y7y9	16.4542
											1718.74	2	-1.6343	6.0798	407	420	(R)EAFVEMCADEYVQK(M)	Carbamidomethyl C (7)	15	b3b3°b4b4°b5b5°b6°b11b11°y3y6y6*y10y10°y11	29.6203
											958.471	1.66	4.4121	6.0369	384	390	(K)TYWPTYK(V)		9	y2y3°y4y4°y5y5°y6y6°y7	20.8835
											1500.78	2	0.3623	6.0281	156	170	(R)AAENGANVINGLVMK(L)		11	b4°b8°b14*y4y5y9y12y12*y14y14°y15	31.684
											863.509	2	-0.8319	6.0033	287	293	(K)KFQIATR(N)		4	b3*b7°y3y4	23.4392
											2787.4	3.83	-6.7281	5.9404	120	144	(K)MISPSNVAVDIGQTLKPHEYIGMVR(R)	Oxidation M (1), Oxidation M (23)	12	b3b7b7*b9b15b15°b18y4y8°y11y18y25	23.5522
											978.462	1.83	5.7103	5.7988	368	375	(R)MVEESDLR(K)		4	y3y5y6y8	12.0562
											680.366	1	-9.4317	5.7499	8	13	(K)SFTGLR(Q)		4	b3°b5°b6°y4°	0
											1106.53	2	-20.2611	5.6411	368	376	(R)MVEESDLRK(Y)		7	b3°b5b9y4°y7y7°y9	22.3944
											735.428	1.41	17.241	5.5412	288	293	(K)FQIATR(N)		9	b5*b5°b6*y4y4°y5y5*y5°y6*	19.6049
											522.307	1	7.0365	0	150	153	(D)AYLR(N)		1	b3	12.7126
											460.292	1	9.8633	0	290	293	(Q)IATR(N)		0		0
											1098.62	2	6.4161	0	312	320	(H)PIPEHPRPR(R)		0		0
											888.48	2	0.5614	0	314	320	(I)PEHPRPR(R)		3	b3b5y5	28.0735
											383.269	1	9.9758	0	326	329	(R)VALV(G)		0		0
											638.353	1	3.3414	0	333	338	(A)AGYVTK(C)		0		0
											982.525	1.75	4.4695	0	433	441	(V)PGNPLEDLK(L)		5	b5b6b7b7*b8	18.6106
											637.336	1	9.0122	0	149	153	(L)DAYLR(N)		0		0
2995	449489711	PREDICTED: triosephosphate isomerase, chloroplastic-like [Cucumis sativus]	32.718	7.2114	3436.88	23	43.1373	6.0865	206	21.0186	1357.67	2	-5.6149	7.4792	151	162	(R)HVIGEDDQFIGK(K)		17	b3b6b7b7°b8b9y3y4y5y5*y6y7y7*y9y10y11y12	17.4038
											1548.81	2	-8.9997	7.4775	274	288	(K)KEDIDGFLVGGASLK(G)		23	b3b3°b4b5b5°b6b7b8b8°b9b12°y3y4y5y6y7y8y9y10y11y13y14y15	22.6173
											1435.73	1.98	-5.4149	7.4262	122	135	(K)GGAFTGEISVEQLK(D)		24	b4b5b5°b6°b7b7°b8°b9b10b13b14y3y3*y4y4°y5y6y6°y7y7*y8y9y10y14	19.2936
											1419.74	1.98	-7.2155	7.2815	289	302	(K)GPEFGTIVNSVTAK(K)		19	b6°b8b8°b11y3y5y5°y6y7y7*y8y9y10y10°y11y11°y12y14y14*	15.6876
											2274.2	2.06	6.1181	7.2499	84	103	(K)LEDDVDVVVAPPFVYIEQVK(S)		18	b4b5b6b6°b7b7°b8b8°b9b10b11°y7y9y10y11y12y13y20	18.9601
											1361.7	1.97	-7.2566	7.1006	110	121	(R)IEISAQNSWVSK(G)		22	b4°b7b9°b10b10*y3y4y5y5°y6y6*y7y7*y7°y8y9y9°y10y10°y11y11*y12	18.2867
											1285.61	1.94	-10.4904	7.0167	190	199	(K)TFDVCFQQLK(A)	Carbamidomethyl C (5)	14	b3b3°b4b6b9y3y3*y4y4*y5y6y7y8y10	14.9243
											954.485	1.34	1.8034	6.8869	57	64	(K)FFVGGNWK(C)		9	y2y3y3*y4y5y5*y6y7y8*	19.1137
											1096.58	1.95	-9.4673	6.7947	141	149	(K)WVILGHSER(R)		10	b3y3y3°y4y5y5°y6y7y8y9	19.9652
											1420.73	2	-4.5283	6.4056	275	288	(K)EDIDGFLVGGASLK(G)		7	b3°b5°b6°y6y8y10y11	21.7654
											1752.86	2	0.7399	6.3621	257	273	(R)IIYGGSVNGSNCAELAK(K)	Carbamidomethyl C (12)	6	y3y4y6y9y10y17	25.896
											1513.77	2.32	-6.4046	5.9874	150	162	(R)RHVIGEDDQFIGK(K)		3	b8b10y9	17.5611
											660.347	1	1.2998	0	59	64	(F)VGGNWK(C)		3	b5*b6b6*	23.8225
											561.282	1	7.127	0	60	64	(V)GGNWK(C)		3	b4b4*b5*	26.0325
											1119.57	1.78	-7.0071	0	112	121	(E)ISAQNSWVSK(G)		5	b4b4*b4°b5b7°	24.6412
											1417.73	2	-3.8411	0	122	135	(K)GGAFTGEISVEQLK(D)		0		0
											698.361	1	3.5301	0	144	149	(I)LGHSER(R)		4	b3b5b6°y2	31.084
											585.277	1	5.7876	0	145	149	(L)GHSER(R)		2	b4y4°	39.6707
											364.15	1	-0.5185	0	190	192	(K)TFD(V)		0		0
											823.417	1	4.7996	0	194	199	(V)CFQQLK(A)	Carbamidomethyl C (1)	4	b2b3b4b4*	26.8637
											805.379	1	7.2684	0	274	280	(K)KEDIDGF(L)		7	b4y3y3°y4°y5y5°y6°	24.7019
											532.311	1	3.026	0	283	288	(V)GGASLK(G)		2	b5b6°	38.1885
											807.421	1	7.4472	0	58	64	(F)FVGGNWK(C)		4	b3b5*b6*b7*	32.1691
1491	449485095	PREDICTED: glyceraldehyde-3-phosphate dehydrogenase B, chloroplastic-like [Cucumis sativus]	47.997	8.0684	2771.03	9	23.5033	5.7092	110	19.8103	1384.78	2	-1.4107	7.592	286	300	(R)AAALNIVPTSTGAAK(A)		22	b2b3b4b5b5*b6b6*b7b7*y2y3y4y5y6y7y7°y8y8°y9y10y11y15	15.8435
											1162.63	2	-1.5994	7.2728	249	258	(K)IIDEEFGIVK(G)		11	b3y1y2y3y4y5y6y7y8y9y10	13.8248
											1599.83	2	1.8295	7.13	108	123	(K)DSPLDVVVVNDSGGVK(N)		17	b2°b3°b5b5°b6b6°b7b7°b8y1y5y7y9y10y11y12y14	20.2324
											1235.6	2	-1.696	7.1031	338	349	(K)GISADDVNAAFR(K)		11	b2b3b3°y2y4y5y6y7y8y9y10	15.8768
											1731.94	2	5.3545	7.0992	358	373	(K)GVLAVCDIPLVSVDFK(C)	Carbamidomethyl C (6)	16	b2b3b4b5b7b8y1y2y3y5y8y9y10y10°y11y16	22.4327
											1461.76	2	1.8445	6.9259	210	223	(K)GADIPTYVVGVNEK(D)		12	b2b3b4y2y2°y3y5y6y6*y7y8y10	17.2411
											1067.68	2	-2.3662	6.7489	301	310	(K)AVSLVLPQLK(G)		11	b2b3b3°b4°b6y3*y4y5y6y8y10	21.0173
											1363.69	2.32	-1.546	5.9957	337	349	(K)KGISADDVNAAFR(K)		4	b1b7b8y5	16.2232
											1420.67	2	15.573	5.4557	22	33	(K)TSYSFPTRCSSK(R)	Carbamidomethyl C (9)	6	b4°b10°y3°y5°y7°y8	37.1535
2701	449483204	PREDICTED: malate dehydrogenase, mitochondrial-like [Cucumis sativus]	36.18	8.5356	2602.83	21	38.3285	5.636	208	17.1549	1795.05	2	1.6336	7.7922	37	55	(K)VAVLGAAGGIGQPLALLMK(L)	Oxidation M (18)	20	b5b6b8b9b10b11b12b16y3y4y5y7y9y10y11y12y13y15y16y19	14.0504
											1592.9	1.99	-1.658	7.7912	99	114	(K)ALEGSDVVIIPAGVPR(K)		27	b3b5b5°b6b6°b7b7°b8b8°b9b9°b10b10°b14y3y4y5y6y7y8y9y10y11y12y13y14y16	13.9153
											1779.05	2	-5.5164	7.5377	37	55	(K)VAVLGAAGGIGQPLALLMK(L)		22	b4b5b6b7b8b9b10b11b12y3y4y5y7y8y8*y9y10y11y12y13y14y15	11.4358
											1318.7	1.9	-0.9978	7.2349	121	132	(R)DDLFNINAGIVK(S)		17	b3b4b5*b6b8b9b9*b10y3y4y5y6y7y8y8*y9y12	18.9655
											1219.71	1.97	0.4781	7.1562	176	186	(K)LFGVTTLDVVR(A)		13	b3b8°y3y4y5y6y7y7°y8y9y9°y10y11	12.5649
											1347.8	2	-2.5188	6.9546	175	186	(K)KLFGVTTLDVVR(A)		9	y3y4y4°y5y6y7y9y10y12	15.1739
											1374.74	1.97	-5.1865	6.8922	226	238	(K)ANLTDDTIVALTK(R)		18	b5*b8b8*b9b9°b10b10*y3y3°y4y4°y5y6y7y10y10°y11y13	14.1788
											2927.44	2.78	-3.186	6.8571	275	301	(K)GLNGVPDVVECSFVQSTVTELPFFASK(V)	Carbamidomethyl C (11)	15	b4b5b5*b8b8*b9*b14y4y5°y6y8y10y22y24°y27	14.1506
											2864.42	2.82	-4.7404	6.8562	141	166	(K)YCPNALVNMISNPVNSTVPIAAEVFK(K)	Carbamidomethyl C (2), Oxidation M (9)	13	b2b6b7y4y5y6y8y9y10y12y14y19y26	16.1872
											863.47	1	4.6998	6.7667	133	140	(K)SLCTAIAK(Y)	Carbamidomethyl C (3)	10	b5b5°b6b6°y3y4y5y6y6°y7	17.0023
											596.355	1	5.4321	0	109	114	(I)PAGVPR(K)		3	b4b5b6	24.7948
											1301.68	2	4.6475	0	121	132	(R)DDLFNINAGIVK(S)		1	b11	1.1417
											975.572	1.16	10.3274	0	124	132	(L)FNINAGIVK(S)		7	b3b3*b5b6b6*b7*y9*	26.5752
											828.501	1	8.9192	0	125	132	(F)NINAGIVK(S)		7	b3b5b5*b6b6*b7*b8*	24.0868
											663.353	1	5.4894	0	135	140	(L)CTAIAK(Y)	Carbamidomethyl C (1)	5	b3b3°b4b5b5°	24.9556
											1356.73	2	-4.1834	0	226	238	(K)ANLTDDTIVALTK(R)		0		0
											1189.67	1.63	1.9796	0	228	238	(N)LTDDTIVALTK(R)		3	b6b6°b7°	32.456
											1076.59	1	7.5324	0	229	238	(L)TDDTIVALTK(R)		10	b3b3°b4b4°b5b5°b6b6°b7b8	21.001
											2910.41	3	-5.1237	0	275	301	(K)GLNGVPDVVECSFVQSTVTELPFFASK(V)	Carbamidomethyl C (11)	3	b21y11y13	6.2868
											696.377	1	7.554	0	296	301	(L)PFFASK(V)		3	b4b5y3	18.2863
											997.567	1	10.6357	0	99	108	(K)ALEGSDVVII(P)		2	y7y8°	40.8864
1488	449493000	PREDICTED: phosphoglycerate kinase, cytosolic-like [Cucumis sativus]	42.366	5.4697	5606.24	22	41.6459	7.6784	275	16.224	1573.85	2.04	5.3155	8.361	350	366	(K)GVTTIIGGGDSVAAVEK(V)		41	b2b3b3°b4b4°b5b5°b6b6°b7b7°b8b8°b9b9°b10b11b11°b14b15b15°b17y1y2y3y4y4°y5y6y7y8y8°y9y10y11y11°y12y12°y13y14y17	12.1804
											1100.65	1.98	-3.3794	8.151	207	216	(K)IGVIESLLEK(V)		24	b2b3b4b5b6b6°b7b7°y1y2y2°y3y3°y4y4°y5y5°y6y6°y7y8y9y9°y10	15.0833
											1102.64	1.98	3.2263	7.9985	192	202	(K)RPFAAIVGGSK(V)		23	b1b3b5b6b7b8b9b10b10°y1y2y2°y3y4y4°y5y5°y6y6°y9y10y10°y11	11.9879
											1933.97	2.87	-3.8329	7.7748	138	155	(K)LASLADLYVNDAFGTAHR(A)		29	b2b3b3°b4b4°b6b7°b8°b9b12*y1y3y4y4°y5y5°y6y6°y7y7°y8y9y10y10°y11y11*y12y14y18	16.8841
											1525.89	2	4.1483	7.7702	262	276	(K)GVSLLLPTDVVVADK(F)		24	b2b3b3°b4b4°b5b5°b6b6°b7b7°b8°y1y3y4y5y6y7y8y9y9°y10y11y15	19.8111
											1404.74	1.99	2.8066	7.7584	179	191	(K)ELDYLVGAVSNPK(R)		26	b2b2°b3b3°b4b4°b5b5°b6y2y3y3*y4y4*y5y6y7y7*y7°y8y8*y9y9°y10y11y13	16.4084
											2076	2.09	6.1684	7.5306	24	41	(R)VDLNVPLDDNFNITDDTR(I)		19	b2b4b5b5*b9b10b10*y2y3y4y5y6y6°y7y7°y10y11y13y18	18.9879
											1084.61	1.39	17.6931	7.39	391	401	(K)TLPGVLALDDA(-)		18	b3b3°b5b5°b6b7b7°b8b8°b9b10b11y2y4°y6y7°y9y11	20.9267
											1206.71	2.58	-15.9359	7.3399	59	69	(R)VILSSHLGRPK(G)		12	b2b5°y2y3y4y5y6y7y8y8°y9y11	18.436
											2062.06	3.12	-7.3957	7.103	137	155	(K)KLASLADLYVNDAFGTAHR(A)		11	b7b8b9y1y3y5y6y7y9y10y19	10.0717
											2331.24	3	-2.3071	7.0531	262	284	(K)GVSLLLPTDVVVADKFAADADSK(V)		4	y11y17y18y23	9.2647
											1903.02	2.83	-6.1193	6.9973	241	257	(K)SLVEEDKLDLATSLIEK(A)		14	b4b8b8°b9y2°y3y5y6y7y8y9y14y14°y17	14.1839
											1072.65	2.29	-3.711	6.9393	75	83	(K)YSLKPLVPR(L)		10	b2°b3°b5b6y2y3y4y5y6y9	15.0668
											743.439	2	-2.3824	6.3322	233	240	(K)AQGLAVGK(S)		5	b6b6*y4y7y8	22.3587
											881.489	2	-6.5106	0	62	69	(L)SSHLGRPK(G)		6	b3b3°b4b4°b6b7	14.6834
											794.459	2	-4.9436	0	63	69	(S)SHLGRPK(G)		5	b2°b3b3°b4b5	16.2159
											401.233	1	9.6552	0	192	194	(K)RPF(A)		0		0
											656.395	1.07	10.8715	0	192	197	(K)RPFAAI(V)		0		0
											560.346	1	10.4272	0	197	202	(A)IVGGSK(V)		0		0
											1885	3	-8.7925	0	241	257	(K)SLVEEDKLDLATSLIEK(A)		1	b4°	0
											652.405	1	3.7833	0	391	397	(K)TLPGVLA(L)		0		0
											994.577	2.02	-2.5821	0	61	69	(I)LSSHLGRPK(G)		3	b5b5°b7	20.6488
2658	449464838	PREDICTED: probable fructose-bisphosphate aldolase 2, chloroplastic-like [Cucumis sativus]	42.867	6.4146	2854.58	27	28.2116	6.8323	220	18.1153	1387.72	1.98	-0.8496	7.8717	82	94	(R)LASIGLENTEANR(Q)		36	b4°b5b5°b6b6°b7b7°b9°b10b11b11°b13b13*y3y3*y4y4°y5y5°y6y6*y7y7°y8y8*y9y9*y9°y10y10°y11y11*y12y12*y12°y13	13.6095
											1466.66	1.97	0.4067	7.8629	67	80	(R)GILAMDESNATCGK(R)	Carbamidomethyl C (12)	29	b4b5b6b8b10b10*b11b11°b12b14y3y4y5y5°y6y6*y7y7*y7°y8y8°y9y9°y10y10°y11y11*y12y14	19.084
											1482.66	2	1.3939	7.7646	67	80	(R)GILAMDESNATCGK(R)	Oxidation M (5), Carbamidomethyl C (12)	25	b4b5b8b8°b10b11b11°b14y3y4y4°y5y5°y6y7y7*y7°y8y8°y9y9°y10y11y12y14	21.1279
											2363.18	2.07	6.1716	7.3872	110	130	(K)YISGAILFEETLYQSTVDGEK(I)		24	b5b5°b6b6°b7b8b11b11°b12b21y3y4y5y6y7y8y8*y8°y9y10y11y12y13y21	13.9226
											1452.83	1.97	-6.9316	7.3596	187	201	(R)TVVSIPNGPSALAVK(E)		24	b3b4b4°b5b5°b6°b12°b14°y3y4y6y7y8y9y9*y10y10*y10°y11y11*y12y12*y13y15	14.4258
											785.514	1.15	1.3378	7.3407	131	137	(K)IVDVLVK(Q)		11	b3b3°b4b4°b5b5°y3y4y5y5°y6	14.5078
											1100.57	1.85	-2.6985	7.2528	347	356	(K)TWGGLPENVK(I)		22	b3b3°b4b4°b5°b6b9y3y3*y4y4°y5y5*y5°y6y6*y7y8y8*y8°y9y10	16.9864
											811.512	1.44	9.9058	6.747	138	145	(K)QGIVPGIK(V)		8	b7b8y3y4y5y6y7y8*	15.2675
											1543.82	2	2.629	6.2719	81	94	(K)RLASIGLENTEANR(Q)		5	b7y4y5y7y14	13.8859
											2427.13	3	-19.2698	5.7894	149	171	(K)GLVPLPGSNNESWCQGLDGLASR(A)	Carbamidomethyl C (14)	7	b4b5b11°b12y3°y20y23	25.2564
											1296.56	2	1.664	0	69	80	(I)LAMDESNATCGK(R)	Carbamidomethyl C (10)	1	b4	44.4633
											1203.6	2	0.1612	0	84	94	(A)SIGLENTEANR(Q)		8	b4b4°b5b5°b6°b7*b7°b11°	19.6056
											1116.57	2	6.5216	0	85	94	(S)IGLENTEANR(Q)		4	b4b4°b6*b7*	10.734
											360.202	1	9.4682	0	92	94	(E)ANR(Q)		1	b3*	0
											427.259	1	9.1036	0	131	134	(K)IVDV(L)		1	y3	45.9656
											672.432	1	4.8596	0	132	137	(I)VDVLVK(Q)		2	b3b5	11.4548
											573.365	1	7.444	0	133	137	(V)DVLVK(Q)		0		0
											359.267	1	4.9656	0	135	137	(V)LVK(Q)		0		0
											513.345	1	9.6548	0	141	145	(I)VPGIK(V)		2	b4b5	23.6324
											414.273	1	4.0519	0	142	145	(V)PGIK(V)		1	b4	37.4654
											369.217	1	10.0392	0	187	190	(R)TVVS(I)		0		0
											387.225	1	2.0162	0	187	190	(R)TVVS(I)		0		0
											482.301	1	6.7714	0	187	191	(R)TVVSI(P)		0		0
											1252.72	2	-1.1931	0	189	201	(V)VSIPNGPSALAVK(E)		2	b6b6*	52.9947
											756.43	1	6.7438	0	350	356	(G)GLPENVK(I)		2	b6b6*	15.5189
											586.322	1	4.1412	0	352	356	(L)PENVK(I)		5	b3b3*b3°b5*b5°	17.601
											1448.64	2	-6.3288	0	67	80	(R)GILAMDESNATCGK(R)	Carbamidomethyl C (12)	0		0
1683	449464838	PREDICTED: probable fructose-bisphosphate aldolase 2, chloroplastic-like [Cucumis sativus]	42.867	6.4146	4791.37	12	34.005	4.7818	226	20.3323	3019.53	2.96	-2.6463	8.2001	210	237	(R)YAAVSQDNGLVPIVEPEILLDGEHGIDR(T)		50	b3b4b5b5°b6b8b8*b8°b9*b10b11b11*b11°b12*b13b14b14°b15b15*b26y3y4y4°y5y7y8y8°y9y10y11y12y12°y13y13°y14y14°y15y16y17y17°y20y21y22y23y23*y24y24°y25*y26y28	14.8793
											1452.84	1.96	-0.8975	7.9218	187	201	(R)TVVSIPNGPSALAVK(E)		25	b3b4b4°b5b5°b9b10b13*b14b14°y4y6y7y8y9y9*y10y10*y10°y11y11*y12y12*y13y15	20.611
											1466.67	1.94	4.5306	7.8923	67	80	(R)GILAMDESNATCGK(R)	Carbamidomethyl C (12)	32	b4b5b6b6°b7b10b10*b11b12b12°b13*y3y4y4°y5y5°y6y6*y7y7°y8y8°y9y9°y10y10°y11y11°y12y12*y13y14	21.7651
											785.513	1.53	-0.8486	7.8411	131	137	(K)IVDVLVK(Q)		14	b3b3°b4b4°b5b6b6°y3y4y5y5°y6y6°y7	19.1468
											1141.69	1.89	4.6668	7.7172	99	109	(R)TLLVTAPELGK(Y)		22	b3b3°b4b4°b5°b6b6°b7y3y4y4°y5y5°y6y6°y7y7°y8y9y9°y10y11	17.4596
											2363.17	2.22	2.1944	7.6595	110	130	(K)YISGAILFEETLYQSTVDGEK(I)		27	b3°b6b7b7°b8b10b11b12b13b17b21y3y3°y4y5y6y7y8y8°y9y10y10°y11y12y13y13°y21	25.7765
											1482.66	1.96	5.4007	7.436	67	80	(R)GILAMDESNATCGK(R)	Oxidation M (5), Carbamidomethyl C (12)	25	b7°b8b10°b12b13y3y4y4°y5y5°y6y6°y7y7*y8y8°y9y9°y10y10°y11y11°y12y12°y14	18.3294
											811.504	1.65	0.1784	7.4114	138	145	(K)QGIVPGIK(V)		11	b4b5*b6*b8y3y4y5y6y7y8y8*	23.6157
											873.469	1.43	13.294	6.7392	202	209	(K)EAAWGLAR(Y)		6	b8y4y5y6y7y8	21.5441
											2427.17	2.47	-1.5932	6.4312	149	171	(K)GLVPLPGSNNESWCQGLDGLASR(A)	Carbamidomethyl C (14)	12	b4b5b6b8b9*b10b12b13y11y11*y12°y14	27.4451
											685.424	1.47	0.1352	0	195	201	(G)PSALAVK(E)		2	b5°b6	14.907
											1123.68	2	3.2024	0	99	109	(R)TLLVTAPELGK(Y)		0		0
831	351735634	chloroplast transketolase [Cucumis sativus]	80.569	5.981	881.621	13	23.3154	3.095	215	24.7793	2211.09	2.84	-5.1018	6.7789	50	69	(R)LGEHNIDVLEGNEQFINAAK(I)		39	b3b4b5b5*b5°b6b6°b7b7*b7°b8b8*b8°b9°b10b11b12°b14b17y4y4*y5y5*y7y7*y8y8°y9y10y11y11*y11°y12y12*y13y14y18°y20y20*	19.2372
											1045.56	1.96	0.1145	6.6164	90	99	(K)LSSPATLNSR(V)		21	b5°b7°b9b10*y3y3*y4y4°y5y5*y5°y6y6*y7y7*y8y8°y9y9*y9°y10	18.329
											2283.17	2.85	-4.226	6.28	70	89	(K)IITHPNFNGNTLDNDIMLIK(L)		24	b4b4°b5b6b7°b8b10b10°b11b12b15b15*y3y4y5y7y8y8°y9y10y11*y12*y13*y20	28.5941
											842.517	1.46	8.5943	5.9023	100	107	(R)VATVSLPR(S)		10	b4°b5b7°b8y3y4y5y6°y7°y8	15.6036
											725.427	1.75	-4.8537	0	101	107	(V)ATVSLPR(S)		4	b4b6b6°b7°	28.5264
											385.26	1	9.832	0	105	107	(S)LPR(S)		0		0
											403.234	1	9.7925	0	66	69	(I)NAAK(I)		2	b4b4*	37.5054
2201	3687228	PREDICTED: NADP-dependent malic enzyme-like [Cucumis sativus]	65.093	5.6309	677.683	8	13.0288	6.7521	58	16.5858	1454.87	2.47	0.2212	6.593	409	423	(K)AIKPTVLIGSSGVGR(T)		11	b2b7y2y4y5y6y7y8y9y12y15	15.2615
											860.483	1.81	-5.1082	6.5029	369	375	(K)IWLVDSK(G)		8	b1b2y1y2y3y5y6y7	9.8321
											1324.71	2	-1.4146	6.3747	239	249	(K)LLNDEFYIGLK(Q)		7	y3y4y5y6y7y9y11	13.8404
											1290.72	2	-3.5741	6.2754	535	545	(K)GLIYPPFTNIR(K)		9	b2b3y3y5y6y7y7*y8y11	18.2231
											993.529	1.94	-6.9623	6.0182	559	567	(K)AYELGLATR(L)		9	b2y1y2y3y4y5y6y7y9	24.3923
											745.455	1.24	12.9727	5.9298	402	408	(K)DLLSAVK(A)		8	b3b4°b5°y1y2y3y5y7	12.266
											1846.87	2	5.2679	5.819	467	483	(R)AIFASGSPFDPFEYNGK(T)		3	b3y7y10	17.078
											517.339	1	8.9045	0	404	408	(L)LSAVK(A)		3	b2°b3b3°	16.8986
940	3687228	PREDICTED: NADP-dependent malic enzyme-like [Cucumis sativus]	65.093	5.6309	4795.28	33	28.7648	8.303	269	15.1422	1174.69	2.08	-2.487	7.9958	156	165	(R)RPQGLYISLK(E)		20	b1b2b3b4b4*b5b5*b6b7b8b8°b9y1y3y4y5y6y7y9°y10	13.3199
											1324.71	1.99	-0.9954	7.8318	239	249	(K)LLNDEFYIGLK(Q)		20	b2b3b4b5*b8°b9*y1y2y3y4y5y6y7y7°y8y9y9*y10y10*y11	13.9384
											1454.85	2.55	-13.2539	7.8128	409	423	(K)AIKPTVLIGSSGVGR(T)		27	b2b3b4b5b5°b6b6°b7b7°b8b9b12y2y3y4y5y5°y6y6°y7y7°y8y8°y9y10y11y12	11.8054
											1315.72	2	-1.0863	7.8072	181	192	(R)SIQVIVVTDGER(I)		24	b2b2°b3b3°b4b4*b4°b5b5°b6y1y2°y3y4y5y6y7y7°y8y9y10y10*y10°y12	14.1046
											1846.87	2	2.3391	7.7925	467	483	(R)AIFASGSPFDPFEYNGK(T)		25	b2b3b4b5b6b6°b7b7°b11b17y1y2y3y4y4*y5y7y8y9y10y10*y12y13y14y17	17.2427
											1290.72	1.99	-1.3971	7.6358	535	545	(K)GLIYPPFTNIR(K)		18	b2b3y2y3y3*y4y5y5*y6y6*y6°y7y7*y7°y8y8°y9y11	13.362
											714.461	1.64	-21.2698	7.5433	170	175	(K)ILEVLK(N)		9	b2b3b4y1y2y3y4y4°y5	6.4551
											1800.94	2.12	1.7122	7.5189	193	210	(R)ILGLGDLGCQGMGIPVGK(L)	Carbamidomethyl C (9), Oxidation M (12)	13	b2b3b6b7b14y1y2y4y6y10y11y13y18	17.039
											993.53	1.96	-6.6305	7.3632	559	567	(K)AYELGLATR(L)		12	b2b3y2y3y4y5y5°y6y7y7°y8y9	13.3526
											1784.95	2.05	3.8611	7.2723	193	210	(R)ILGLGDLGCQGMGIPVGK(L)	Carbamidomethyl C (9)	13	b2b3b6b6°b9b14y2y4y8y11y12y14y18	17.7715
											860.483	1.91	-5.2494	7.0829	369	375	(K)IWLVDSK(G)		7	y1y2y3y3°y5y6y7	10.9209
											745.454	1.29	11.7002	7.0207	402	408	(K)DLLSAVK(A)		8	b5b5°y1y2y3y4y5y7	7.1212
											1299.6	2	-1.9362	6.9903	109	118	(K)FIAMMELQER(N)	Oxidation M (4), Oxidation M (5)	7	b2y2y3y4y6y7y8	24.0821
											742.375	1.65	-17.6019	6.8483	150	155	(K)YGSIFR(R)		7	b2y1y2y3y4y5y5°	8.1861
											1414.71	2	0.4497	6.8238	7	20	(K)EIGDGGSVLDLDPK(A)		10	b2°b3°b6°y2y3y5y6y7y9y12	25.6228
											1008.62	2.13	-2.2827	6.5989	568	576	(R)LPRPADLVK(Y)		7	b3b6b7b8y1y2y9	7.1593
											1267.62	2	-0.2523	6.5331	109	118	(K)FIAMMELQER(N)		4	y4y5y6y7	19.931
											1002.53	1	-11.62	5.8024	383	390	(R)KDSLQHFK(K)		6	b1b2°b3b5*b6*y1	18.7971
											522.308	1	8.1621	0	152	155	(G)SIFR(R)		1	b2	1.6579
											439.245	1	9.306	0	156	159	(R)RPQG(L)		0		0
											715.394	1	7.209	0	156	161	(R)RPQGLY(I)		0		0
											601.398	1	10.8149	0	171	175	(I)LEVLK(N)		1	b2	3.4255
											488.312	1	8.0794	0	172	175	(L)EVLK(N)		3	b2b2°b3	4.6366
											888.477	1.9	-1.405	0	185	192	(V)IVVTDGER(I)		1	b4°	0
											561.327	1	5.8545	0	371	375	(W)LVDSK(G)		1	b2	23.2114
											836.555	1.84	-6.8977	0	409	416	(K)AIKPTVLI(G)		2	y5°y6°	0
											893.572	1.9	-10.9048	0	409	417	(K)AIKPTVLIG(S)		2	y6°y7°	0
											619.32	1	7.3748	0	417	423	(I)GSSGVGR(T)		10	b2b2°b3b3°b4b4°b5°b6b6°b7°	18.5267
											388.233	1	6.146	0	420	423	(S)GVGR(T)		1	b2	14.6729
											1007.52	2	-5.9359	0	538	545	(I)YPPFTNIR(K)		3	b2b3b8*	19.3207
											975.519	2	-7.3265	0	559	567	(K)AYELGLATR(L)		1	y2°	0
											517.313	1	8.1264	0	563	567	(L)GLATR(L)		4	b2b3b4b4°	9.4713
											579.331	1	10.6549	0	151	155	(Y)GSIFR(R)		2	b3b3°	1.298
2749	449520317	PREDICTED: cysteine synthase, chloroplastic/chromoplastic-like [Cucumis sativus]	41.143	7.7402	1235	4	11.2821	3.0074	58	22.0818	2146.18	2.06	2.4669	7.388	136	157	(K)SILVEPTSGNTGIGLAFIAASK(G)		27	b3b4b4°b5b5°b7b8b12b14y3y4y4°y5y6y7y8y8°y9y11y11°y14y17y17°y18y19y20y22	17.1139
											1213.58	2	3.1413	6.5668	117	127	(R)IGYSMISDAEK(K)		14	b4°b7y3y3°y4y5y6y7°y8y8°y9y10y10°y11	32.3206
											1229.57	2	0.0421	6.4202	117	127	(R)IGYSMISDAEK(K)	Oxidation M (5)	7	b5y3y4y5y8y10y11	15.8266
											1291.71	2	4.4969	6.1804	84	94	(K)TPMVYLNNIVK(G)		10	b3°b5b8°y5y5*y6y7y8y9y11	19.9878
2352	1345673	catalase [Cucurbita pepo]	57.034	7.0254	936.879	7	18.6992	6.5204	80	13.6952	1495.83	2	0.0732	6.6647	356	369	(R)LGPNYLQLPANAPK(C)		15	b4*b5b5*y2y3y5y6y6*y7y8y8*y9y10y12y14	15.3256
											1255.56	2	-2.0908	6.5155	387	396	(R)DEEVNYFPSR(F)		11	b2b3b3°y1y3y4y5y6y6*y7y10	11.489
											1045.55	1.96	-4.3907	6.4839	234	242	(K)SLLEEDAIR(V)		9	b2y1y3y4y5y6y6°y7y9	12.6618
											1136.68	2	-1.7948	6.4483	92	102	(R)APGVQTPVIVR(F)		12	b2b3b4y1y3y5y6y7y7*y7°y8y9	12.7158
											1525.81	2.71	-13.2209	6.4128	38	50	(R)GPILLEDYHLVEK(L)		13	b2b3b4y1y2y2°y3y4y6y7y8y9y10	16.1152
											1062.52	2	-3.8714	6.0461	450	458	(R)WVDALSDTR(V)		8	b1y1y2y2°y6y7y8y9	10.1615
											2817.26	3.52	-8.9972	5.7768	243	268	(R)VGGSNHSHATQDLYDSIAAGNYPEWK(L)		12	b5b7b12b13b16b16°y2y4y5y7y9y26	14.2722
1180	1345673	RecName: Full=Catalase isozyme 1	57.034	7.0254	4755.84	22	41.0569	12.8681	299	21.8035	1984.99	2.04	-2.2685	7.949	130	146	(R)EGNFDLVGNNFPVFFIR(D)		41	b3b4b4*b4°b5b5°b6b6*b6°b7b7*b7°b8b8°b9*b10b10*b10°b11b11°b12*b13*b14°b17b17*y3y4y5y6y7y8y8*y9y9*y10y10*y11y12y13y13°y17	16.3489
											1649.8	2.11	1.1952	7.7401	201	215	(R)HMDGSGVNTYTLINK(A)		26	b3°b4b5°b6b7b9b10°b11b11°b12b12*b14y3y5y6y6*y7y8y8°y10y12y12*y12°y13y14y15	22.3379
											1495.83	1.97	5.1354	7.7311	356	369	(R)LGPNYLQLPANAPK(C)		25	b4b4*b5b5*b6b6*b7b7*b8b9b10b11b12b14y4y5y6y7y7*y8y8*y9y11y12y14	20.5771
											1525.81	2.51	-10.1648	7.4958	38	50	(R)GPILLEDYHLVEK(L)		23	b4b5b6b7°b8°b9b10b11b12y3y4y4°y5y5°y6y7y7°y8y8°y9y10y11y13	16.6426
											1255.56	1.86	1.7867	7.4796	387	396	(R)DEEVNYFPSR(F)		21	b3b3°b4°b5*b5°b6b6*b7b7°b10*y3y3°y4y5y6y7y7°y8y8°y10y10*	23.2718
											1136.68	1.97	2.8929	7.312	92	102	(R)APGVQTPVIVR(F)		19	b6b6°b7°y3y4y5y6y6°y7y7*y7°y8y8°y9y9*y9°y10y10°y11	20.4164
											1045.55	1.77	-1.5372	7.3077	234	242	(K)SLLEEDAIR(V)		11	b6y3y4y4°y5y6y6°y7y7°y8°y9	15.5302
											1665.79	2.06	1.3319	7.2771	201	215	(R)HMDGSGVNTYTLINK(A)	Oxidation M (2)	21	b3b6°b7b11°b12*b12°b13b14b14*y3y4y5y6y7y7*y8y8*y9°y11y13y14	21.9417
											2817.27	2.97	-4.4209	7.0973	243	268	(R)VGGSNHSHATQDLYDSIAAGNYPEWK(L)		22	b5b5°b9b10°b12b12°b13b14b14°b15b16°y4y5°y6°y7y7°y9*y10y12y13y23y26	19.6536
											1062.52	1.86	-2.3387	7.0605	450	458	(R)WVDALSDTR(V)		13	b3b7y3°y4y4°y5y6y6°y7y7°y8y8°y9	22.8669
											1218.62	2	-0.7449	6.9628	449	458	(R)RWVDALSDTR(V)		12	b4b4°b5b7°b8b9°y3y4y4°y5y6y7	24.9735
											3487.62	3.61	-3.4452	6.9241	6	37	(R)HRPSSAFNAPFWTTNSGAPVWNNNSSMTVGPR(G)		21	b4b7°b9b9°b11b11°b12°b13°b15b26y3y4y5y10*y12y12°y13*y14°y16°y21*y32	25.5539
											1287.63	2.61	-11.2291	6.7933	224	233	(K)FHWRPTCGVK(S)	Carbamidomethyl C (7)	11	b3b8b10°y3y4y5y6y8y8°y9y10	23.2701
											1212.58	2	-2.0094	6.6726	282	291	(K)YDFDPLDVTK(T)		4	b4b6°y3y6	24.8267
											1620.87	2	-1.0584	6.646	292	305	(K)TWPEDILPLQPVGR(M)		11	b3°b7°b10°b12b13°y7y8y12y12*y13y13°	28.7153
											2314.17	2.84	-3.4291	6.6184	224	242	(K)FHWRPTCGVKSLLEEDAIR(V)	Carbamidomethyl C (7)	8	b6b12°b13b13°b15y4y14y19	35.2845
											1212.65	2	54.9019	5.9199	406	416	(R)YPHPPAVCSGK(R)	Carbamidomethyl C (8)	3	b3b4b9°	33.9063
											899.369	1.66	1.8143	0	201	209	(R)HMDGSGVNT(Y)		0		0
											766.462	1	5.9198	0	299	305	(L)PLQPVGR(M)		4	b3*b5b5*b6*	13.7203
											1237.56	2	7.2513	0	387	396	(R)DEEVNYFPSR(F)		0		0
											882.438	1	-9.5186	0	390	396	(E)VNYFPSR(F)		0		0
											585.215	1	10.7125	0	201	206	(R)HMDGSG(V)		3	y4°y5y5°	18.7192
1140	1345678	catalase [Cucurbita pepo]	56.917	7.1089	8511.8	30	62.8049	6.791	450	18.8373	1970.99	2.06	4.6952	8.3336	130	146	(R)EGNFDLVGNNFPVFFVR(D)		45	b3b4b4°b5b5°b6b6°b7b7*b7°b8b8°b9b9*b9°b10b10*b10°b11b11°b12°b13b13*b14b14°b17b17*y3y4y5y6y7y8y8*y9y10y10*y11y11*y12y12*y13y13°y14y17	16.212
											1523.86	1.98	3.3187	8.1644	355	368	(R)LGPNYLQLPVNAPK(C)		29	b4b4*b5b5*b6b6*b7b7*b8b8*b12y3y4y4*y5*y6y6*y7y7*y8y8*y9y9*y10y11y13y13*y14y14*	14.4895
											2215.01	2.57	-1.8762	8.0571	73	91	(K)GFFEVTHDVSDLSCADFLR(A)	Carbamidomethyl C (14)	30	b3b4b6b7b7°b8°b9b9°b10°b11b11°b12b13b13°b14y3y4y5y5°y6y7y8y8°y9y10y11y12y13y17y19	19.1987
											1530.86	1.95	8.886	8.0533	38	50	(R)GPILLEDYQLIEK(I)		30	b4b5b6b6°b7b7°b8b9b9°b10b11b11°b12b13y3y4y5y5*y5°y6y7y7*y8y8°y9y10y10°y11y11°y13	15.5473
											2843.31	3.1	-0.8239	7.995	243	268	(R)VGGSNHSHATQDLYESIAAGNFPEWR(L)		45	b4b5b5*b6b6°b7*b10°b13b14b14*b15b15°b16b16°b17b18b18*b19b21b22b26*b26°y3y3°y4y4°y5y6y6*y6°y7y7*y8y8°y9y9*y10y11y12y13y13*y17y23y26y26*	18.0447
											1136.68	1.94	5.7342	7.921	92	102	(R)APGVQTPVIVR(F)		21	b4b5b6°b9*b10y3y4y5y6y6°y7y7*y7°y8y8°y9y9°y10y10°y11y11*	14.4331
											1693.85	2.22	10.7989	7.7856	201	215	(R)HMEGFGVQAYSLINK(A)		28	b3b3°b4b5b6b6°b7b8b9b12*b12°b13b14*y3y3*y4y4*y5y6y6*y7y8y8*y8°y9y13y13°y15	17.4466
											3220.46	3.06	1.3298	7.6527	311	338	(K)NIDNFFAENEMLAFSMSLVPGIHYSDDK(M)	Oxidation M (16)	27	b3b3*b4*b5b5*b6b6°b7b7*b8b12*b12°b13b20°y3y5y6°y8y9y11°y14y16y22y23y24y26y28	27.168
											1058.5	1.63	10.0873	7.6392	344	352	(R)SFAYADTQR(H)		17	b3b4°b5°y2y3y3*y3°y4y4*y5y5*y6y6°y7y7°y8y9	15.8654
											988.527	1.88	5.8852	7.6283	103	110	(R)FSTVIHER(V)		16	b3°b4b6b7b7°y2y3y3°y4y4°y5y5°y6y7y7°y8	17.3485
											3564.64	3.09	3.624	7.5604	6	37	(K)YRPSSAYNTPFCTTNSGAPIWNNTAVMSVGER(G)	Carbamidomethyl C (12), Oxidation M (27)	16	b2b9b18b19b32y3y4y5y8°y10y11y12y12°y14y19y32	26.3473
											1259.64	2.46	6.6496	7.5542	224	233	(K)FHWKPTCGVK(S)	Carbamidomethyl C (7)	12	b3b4b8b10°y3y4y5y6y7y8y8°y10	21.9343
											1255.57	1.79	7.293	7.5261	386	395	(R)DEEVNYFPSR(Y)		22	b3b3°b4b4°b5b5*b6*b7b7*b7°y3y4y5y5°y6y6*y6°y7y8y8°y9*y10	18.405
											1191.59	1.83	5.3273	7.4163	147	156	(R)DAMQFPDVIR(A)		13	b3b3°b9y3y4y5y6y6°y7y7*y7°y8y8°	16.9285
											3548.65	3.09	4.0515	7.3723	6	37	(K)YRPSSAYNTPFCTTNSGAPIWNNTAVMSVGER(G)	Carbamidomethyl C (12)	24	b2b8b8*b9b10°b12b16*b17°b26*y3y4y5y6y7°y9y10y11y12y14y14*y21y23*y29*y32	17.732
											4395.15	3.37	0.5764	7.3057	269	305	(R)LYIQTIDYEDQNNYDFEPLDTTIAWPEDVVPLRPVGR(L)		12	b3b7b11*b16y9y12y14y15y16y20y23y37	16.3198
											1552.77	1.93	7.6136	7.2805	465	476	(R)NIWISYWTQADR(S)		8	b3b4b7y6y8y9y10y12	18.1502
											1202.63	1.96	7.6569	7.203	405	415	(K)YPMPPNVLSGK(R)		11	b7b10°y4y5y6y6°y7y8y8°y9y11	13.5314
											1093.53	1.86	5.9361	7.1763	234	242	(K)SMLEEEAIR(V)	Oxidation M (2)	11	b3b3°b4°b5°y3y4y6y6°y7y7°y9	17.628
											1683.86	3	2.1963	6.8898	401	415	(R)HAEKYPMPPNVLSGK(R)	Oxidation M (7)	10	b3°b4b5°b6°y7y8y8°y13*y13°y14	14.9819
											1207.59	1.77	7.7076	6.8329	147	156	(R)DAMQFPDVIR(A)	Oxidation M (3)	6	b3b6y3y5y6y7	20.5585
											1042.51	1	-1.0996	6.531	164	171	(K)SHLQESWR(F)		3	y5y6*y7°	40.7451
											740.41	2	6.9686	6.381	459	464	(K)VTHEVR(N)		5	b3b3°b6y5°y6	34.8369
											1077.53	1.68	9.3157	6.1972	234	242	(K)SMLEEEAIR(V)		4	y5y7y8°y9	13.9061
											754.421	1.59	0.9112	0	105	110	(S)TVIHER(V)		1	b4	9.1129
											554.311	1	10.8254	0	107	110	(V)IHER(V)		1	b3	26.6037
											658.363	1	10.4039	0	355	360	(R)LGPNYL(Q)		1	y3*	0
											811.475	1	9.8285	0	408	415	(M)PPNVLSGK(R)		2	b5b6	8.5528
											599.356	1	7.5467	0	410	415	(P)NVLSGK(R)		0		0
											981.492	1.59	9.5684	0	84	91	(D)LSCADFLR(A)	Carbamidomethyl C (3)	0		0
3375	449432245	PREDICTED: proteasome subunit beta type-1-like [Cucumis sativus]	21.734	6.5259	950.917	3	17.734	2.2662	42	17.7679	1206.63	1.98	-0.2106	6.8289	91	101	(K)AFLDATGGLWR(T)		15	b2b3b4y1y2y4y5y6y7y7°y8y8°y9y9°y11	20.0717
											1456.65	2	3.5071	6.7666	160	175	(K)GGSPYGAGTFAGDGSR(K)		20	b4°b5°b7b7°y3y4y4°y5y6y7y8y9y9°y10y11y11°y12y13y14°y16	15.9444
											1030.48	2	-1.7501	6.2473	82	90	(R)FGMMAAQFK(A)		7	b2b3y2y4y6y8y9	17.451
2063	449432245	PREDICTED: proteasome subunit beta type-1-like [Cucumis sativus]	24.426	5.8857	998.1	5	24.6637	6.6001	50	21.5659	1137.63	1.95	6.8317	6.5501	35	44	(R)LSTGYNILTR(D)		11	b3b5°b6y3y4y5y6y7y8y9y10	19.0174
											2296.19	2.25	5.5726	6.3229	139	160	(R)VGYSAQGSGSTLITPFLDNQLK(S)		16	b5b10°b12*b12°b13b13°b14b15*b16y4y5°y8y8*y9y10y22	21.5442
											1623.72	2	7.0687	6.3101	125	138	(K)GCVFTYDAVGSYER(V)	Carbamidomethyl C (2)	12	b3b4b13y4°y5°y6y7y8y9y10y11y12°	19.8212
											981.507	1.69	6.863	5.5935	187	195	(K)TVFASATER(D)		7	b4°y5y6y6°y7°y8y9	26.2658
											937.516	1.55	6.5587	0	37	44	(S)TGYNILTR(D)		4	b3°b4b4°b5*	24.0103
3378	449528166	PREDICTED: flavoprotein WrbA-like [Cucumis sativus]	21.734	6.5259	837.839	2	13.3005	0.7352	29	17.7742	1206.63	2	-1.0392	6.8592	91	101	(K)AFLDATGGLWR(T)		13	b2b3y1y2y4y5y6y7y7°y8y8°y9y11	12.7554
											1456.65	2	0.0343	6.5949	160	175	(K)GGSPYGAGTFAGDGSR(K)		16	b5°b7°y1y3y4y5y6y7y8y9y10y11y11°y12y13y16	20.9861
3382	449493562	PREDICTED: ruBisCO large subunit-binding protein subunit beta, chloroplastic-like [Cucumis sativus]	64.746	5.7246	2298.52	27	35.8553	6.0033	267	19.6611	2430.29	2.49	7.7324	7.7612	144	168	(K)TNDLAGDGTTTSVVLAQGLIAEGVK(V)		48	b3b3*b3°b4b4*b4°b5b5°b6b6*b7b7°b9b9°b10b10°b11b11°b13b13°b14b14°b15b15*b16b18b21b24b25y3y4y4°y5y6y7y8y8°y9y9*y9°y10y11y11*y12y13y14y21y25	22.1212
											1505.71	1.97	-1.1614	7.3862	260	272	(R)GYISPYFVTDSEK(M)		18	b3b4b6b7°b8b9b13y3y4y4°y5y6°y7y9y9°y10y11y13	20.1003
											1182.71	1.87	2.475	7.301	86	97	(K)LADLVGVTLGPK(G)		12	b3b4y3y4y5y6y7y8y9y10y11y12	16.5566
											1700.91	2	5.5774	7.2391	467	483	(K)AAVEEGIVVGGGCTLLR(L)	Carbamidomethyl C (13)	24	b4b4°b5b5°b6b6°b7b7°b8b9b10b10°y4y5y6y7y8y9y10y10°y11y12y13y17	21.7884
											1280.77	1.96	2.0393	7.1418	169	181	(K)VVAAGANPVLITR(G)		18	b4b5b6b7b7*b11y3y4y5y6y6°y7y7*y8y9y10y11y13	21.6454
											1358.67	2	-3.4581	7.1247	66	77	(K)ELHFNQDGSAIK(K)		15	b3b3°b4b4°b5b7b7°b12y3y5y6y8y9y10y12	13.8096
											1541.77	1.99	-2.2941	7.0811	122	135	(K)EVELEDPVENIGAK(L)		22	b3b3°b4b4°b5b5°b8°b11y4y5y6y6*y6°y7y8y8*y8°y9y10y10°y11y14	14.5958
											2448.16	2.04	7.8392	7.0195	541	563	(R)YGYNAATGNYEDLMAAGIIDPTK(V)		20	b4b5b5*b6b7b7*b13b23y3y3°y4y5y6y7y8y9y10y11°y12y13	22.9584
											759.466	1	5.9305	6.6455	189	195	(K)ALVSELK(K)		8	b4b4°b5b5°y3y4y5y6	14.4591
											1834.99	2	-1.8924	6.4441	348	364	(K)SQYLDDIAILTGGTVIR(E)		8	b3b9y6y7y8y9y10y17	14.3468
											2464.16	2	8.8344	6.41	541	563	(R)YGYNAATGNYEDLMAAGIIDPTK(V)	Oxidation M (14)	10	b5b6b6*y3y4y5y7y8y9y23*	20.3333
											1015.59	1.44	6.64	6.4008	112	121	(K)IVNDGVTVAK(E)		7	y3y4y6y7y8*y9y9*	10.8763
											989.519	1.39	4.4725	6.3291	365	373	(R)EEVGLSLDK(A)		8	b3°b6°b9y3y4y5y6y6°	22.3667
											1087.61	2	-5.1223	6.3277	234	243	(R)KGVVTLEEGR(S)		8	y3y4y4°y5y6y6°y9y10	14.0541
											1900.04	2	2.2943	6.2406	434	452	(K)LSGGVAVIQVGAQTETELK(E)		9	b5b5°b6b7y5y6y9°y12y19	21.3943
											700.465	1	6.3901	6.207	282	287	(K)LLLVDK(K)		4	b3y3°y4y5	23.279
											1229.68	2	-6.2896	6.182	456	466	(K)LRVEDALNATK(A)		7	b4b5b6b7y6y7y11	22.9056
											959.526	1	11.0673	5.6079	235	243	(K)GVVTLEEGR(S)		4	y3y4y5y6°	12.464
											902.499	1	5.2009	0	113	121	(I)VNDGVTVAK(E)		4	b4b4*b6b6°	9.6873
											1523.76	2	1.6838	0	122	135	(K)EVELEDPVENIGAK(L)		1	y5*	0
											1516.76	2	8.1997	0	144	159	(K)TNDLAGDGTTTSVVLA(Q)		1	b12°	0
											940.565	1	7.8415	0	173	181	(A)GANPVLITR(G)		4	b4b5b5*b6	13.2999
											575.344	1	6.4948	0	191	195	(L)VSELK(K)		1	b3	0.1992
											1285.63	2	-1.8533	0	262	272	(Y)ISPYFVTDSEK(M)		1	b5	18.075
											632.364	1	3.5772	0	368	373	(V)GLSLDK(A)		3	b4°b5b5°	22.0827
											462.261	1	10.4847	0	370	373	(L)SLDK(A)		1	b3	24.9014
											770.482	1	7.045	0	90	97	(L)VGVTLGPK(G)		1	b4	46.0176
2246	449493562	PREDICTED: ruBisCO large subunit-binding protein subunit beta, chloroplastic-like [Cucumis sativus]	64.746	5.7246	125.357	4	10.5263	2.211	34	17.9942	1280.77	2	2.6774	5.4958	169	181	(K)VVAAGANPVLITR(G)		11	b2b3y1y4y6y7y8y9y10y11y13	15.1487
											1182.71	2	-3.2011	5.4863	86	97	(K)LADLVGVTLGPK(G)		10	b2b3y1y2y3y5y7y8y10y12	13.4904
											1541.77	2	-0.3498	4.8921	122	135	(K)EVELEDPVENIGAK(L)		8	b2b2°b3b3°y3y8y9y10	17.4532
											2430.27	2.71	-1.4201	4.4559	144	168	(K)TNDLAGDGTTTSVVLAQGLIAEGVK(V)		5	b3y1y5y8y25	29.0787
2495	449459238	PREDICTED: actin-7-like [Cucumis sativus]	41.682	5.1592	8260.95	36	49.0716	6.7389	259	18.5063	1774.89	2	-1.7709	8.0665	241	256	(K)NYELPDGQVITIGAER(F)		23	b3b3*b3°b4b4°b9b10b12y2y4y4°y5y6y6°y7y8y9*y10y10*y11y12y13y14	17.0861
											1954.06	2.45	-0.8184	8.0291	98	115	(R)VAPEEHPVLLTEAPLNPK(A)		22	b4b6b9b10b13y3y3*y4y4*y5y5*y6y6*y7y8y9y10y12y16y16°y17y18	11.2144
											1855.93	2	1.3902	7.8823	218	233	(K)LAYVALDYEQELETAK(S)		19	b3b4b5b6b8b8°b11b12b16°y3y4y4°y5y9y10y11y11*y12y16	13.7119
											2183.08	2	-0.5004	7.7091	294	314	(K)DLYGNIVLSGGSTMFPGIADR(M)		26	b3b4b5b6b6°b7*b8b8*b8°b9*b10*b11*b14b14°b15b15*y3y3°y4°y6y7y8y11°y12y13y15	22.8372
											906.462	1	2.4808	7.6126	186	193	(R)DLTDALMK(I)		10	b3°b4b5b6b6°y3y4y5y6y7	22.1152
											1445.66	2	-6.4394	7.4965	362	374	(K)GEYDESGPSIVHR(K)		13	b3b3°y2y3y4y5y6y7y8y9y10y11y13	18.3884
											1192.53	1.85	-2.0862	7.4063	199	208	(R)GYMFTTTAER(E)	Oxidation M (3)	10	b3y3y4y4°y5y6y6°y7y8y10	18.4189
											1163.59	1.75	-5.1446	7.2946	318	328	(K)EITALAPSSMK(I)	Oxidation M (10)	13	b3°b4b4°b6b6°b9y3y4y5y6y7y9y11	21.5626
											1147.59	1.77	-7.9574	7.2892	318	328	(K)EITALAPSSMK(I)		15	b3b3°b4°b9°y3y3°y4y4°y5y6y6°y7y8y9y11	17.2761
											644.433	1	-1.6323	7.2319	65	70	(R)GILTLK(Y)		8	b4b4°b5b5°b6y3y4y6	13.7554
											922.461	1	6.2031	7.2262	186	193	(R)DLTDALMK(I)	Oxidation M (7)	8	b8y3y4y5y5°y6y6°y7	14.2644
											1932.86	2.57	-10.8684	7.121	71	86	(K)YPIEHGIVSNWDDMEK(I)		11	b3b4b5b6b7y3y4y5y8y9y16	12.6068
											1144.55	2	-9.3934	7.024	42	52	(R)HTGVMVGMGQK(D)		13	b4b4°b5b7b7°b11y3y3*y5y7*y9y10y11	22.6966
											2199.08	2.08	3.7482	6.9196	294	314	(K)DLYGNIVLSGGSTMFPGIADR(M)	Oxidation M (14)	11	b13°b16b20*y3y6y9°y10°y12y13y14y21	21.9463
											1176.53	1.72	-2.2448	6.8799	199	208	(R)GYMFTTTAER(E)		7	y2y4y4°y5y6y7°y10	12.6979
											976.454	1.56	6.229	6.4664	21	30	(K)AGFAGDDAPR(A)		7	y3y4y4°y6y7°y8y9	10.1681
											3136.53	3	3.2947	6.3314	259	286	(R)CPEVLFQPSLIGMEAAGIHETTYNSIMK(C)	Carbamidomethyl C (1)	11	b4b5b5°b8*b9b9°b11°b12*y7°y9*y28	27.7871
											3152.5	3	-3.2907	6.3284	259	286	(R)CPEVLFQPSLIGMEAAGIHETTYNSIMK(C)	Carbamidomethyl C (1), Oxidation M (27)	8	b3b8b8°b10b11°y9°y10°y28	18.7126
											800.522	2	-16.405	6.3222	64	70	(K)RGILTLK(Y)		6	b3b5b5°y3°y6°y7	11.5809
											630.285	1	1.9685	0	25	30	(A)GDDAPR(A)		2	b6y5	9.1991
											474.334	1	10.9147	0	67	70	(I)LTLK(Y)		1	b3°	0
											568.35	1	7.6079	0	111	115	(A)PLNPK(A)		0		0
											577.305	1	6.7688	0	189	193	(T)DALMK(I)		3	b3b4b5°	26.0817
											593.3	1	6.8054	0	189	193	(T)DALMK(I)	Oxidation M (4)	1	b3	9.9661
											972.435	1.87	-10.8097	0	201	208	(Y)MFTTTAER(E)	Oxidation M (1)	0		0
											825.409	1	-1.1637	0	202	208	(M)FTTTAER(E)		2	b3°b7°	0
											678.345	1	4.2774	0	203	208	(F)TTTAER(E)		0		0
											577.3	1	10.8694	0	204	208	(T)TTAER(E)		0		0
											397.21	1	4.9683	0	318	321	(K)EITA(L)		0		0
											733.395	1	4.6118	0	322	328	(A)LAPSSMK(I)		0		0
											620.313	1	8.8728	0	323	328	(L)APSSMK(I)		1	b4°	0
											636.303	1	1.4472	0	323	328	(L)APSSMK(I)	Oxidation M (5)	2	b4°b5°	0
											549.273	1	5.3617	0	324	328	(A)PSSMK(I)		2	b4b4°	9.675
											1259.59	2	-9.2642	0	364	374	(E)YDESGPSIVHR(K)		2	b3y11	11.3854
											708.408	1.56	-9.5619	0	369	374	(G)PSIVHR(K)		1	b4	30.4537
											848.385	1.55	-5.522	0	23	30	(G)FAGDDAPR(A)		1	b5°	0
1653	449503467	PREDICTED: enoyl-[acyl-carrier-protein] reductase [NADH], chloroplastic-like [Cucumis sativus]	41.382	8.5957	1631.71	18	25.8312	5.9771	196	23.0471	2148.05	2.09	6.2269	7.5298	159	177	(K)VYPLDAVFDSPEDVPEDIK(S)		39	b3b5b5°b6b7b7°b8b9b9°b10b10°b11b11°b12b13°b14b14°b19y3y4y5y5°y6y7y7°y8°y9y9°y10y10°y11y11°y12y12°y13y14y17y17°y19	20.0009
											1318.7	1.98	2.1393	7.1846	147	158	(R)VLPDGSLMEITK(V)	Oxidation M (8)	21	b6b7°b8b8°b10b10°y3y3°y4y4°y5y5°y6y7y8y9y9°y10y10°y11y12	17.7108
											1237.62	1.94	-2.7068	7.1063	268	280	(R)IIPGYGGGMSSAK(A)		16	b7b11°b13°y3y4y4°y5y5°y6y6°y8y9y10y11y11°y13	18.5074
											1027.59	1.92	-2.2029	6.9216	302	311	(R)VNTISAGPLR(S)		22	b3b4*b4°b5b7°b8b8*b9*b10y3y4y5y6y6°y7y7°y8y8°y9y9*y9°y10	25.4355
											1253.62	1.96	-0.9451	6.8981	268	280	(R)IIPGYGGGMSSAK(A)	Oxidation M (9)	13	y3y4y5y5°y7y7°y8y9y10y10°y11y11°y13	24.4163
											1053.51	2	-6.3597	6.8055	383	391	(K)DLDIPTDKH(-)		14	b3b3°b5b8y3y4y4°y5y5°y6y6°y7y8y9	26.3301
											1838.91	2	3.819	6.7572	95	112	(R)AFIAGVADDNGYGWAIAK(S)		19	b3b5b6b9b12*b13b16*y3y4y9y10y11y12y12°y13y14y15y15*y15°	21.5136
											862.468	1.7	-11.4761	6.39	289	296	(R)VLAFEAGR(K)		10	b5b6°y3y4y4°y5y5°y6°y7y8	17.1235
											1112.53	1.96	-2.9651	6.3529	182	191	(R)YAGSSNWTVK(E)		9	y3y4y5y6y7y8y8°y9y10	17.8518
											1296.78	2	3.4498	5.6009	300	311	(K)IRVNTISAGPLR(S)		9	b4b5*b5°b6b7°y7y9*y11°y12	34.8149
											878.445	1	9.2212	0	184	191	(A)GSSNWTVK(E)		4	b4b7b7*b8*	33.6164
											763.417	1.18	9.1699	0	290	296	(V)LAFEAGR(K)		4	b4b4°b5b7°	31.6734
											410.242	1	4.5042	0	302	305	(R)VNTI(S)		0		0
											1009.57	2	-4.5016	0	302	311	(R)VNTISAGPLR(S)		0		0
											600.351	1.09	8.3774	0	306	311	(I)SAGPLR(S)		2	b5°b6°	0
											442.28	1	6.3007	0	308	311	(A)GPLR(S)		0		0
											597.303	1	7.3495	0	387	391	(I)PTDKH(-)		5	b3b4b4°b5°y4°	23.6302
											1106.54	1.85	-2.3783	0	149	158	(L)PDGSLMEITK(V)	Oxidation M (6)	9	b4b4°b5°b6b6°b7b7°b8b8°	27.1203
1982	238800460	aluminum-induced protein [Cucumis hystrix]	25.3	6.085	2962.33	6	31.7797	4.7426	48	23.4806	2040.02	2.07	-0.2803	7.3624	182	200	(K)SLASFPQGCFLSTAVGELR(C)	Carbamidomethyl C (9)	22	b4°b5b5°b6b7b8°b10b10°b15y3y3°y4y4°y5y6y8y9y10y12y13*y14y19	24.7613
											1183.6	1.92	2.9966	6.8948	140	150	(K)STSTLFVASDR(N)		8	b6y4y5y6y7y8y9y11	19.0688
											1875.95	2.04	-1.1475	6.6416	209	225	(K)ITAVPANEEEIWGATFK(V)		9	b4b5b6b15*y5y6y11y13y14*	24.4712
											3636.88	4.33	7.6535	5.9519	117	150	(R)APYPPSHVVGHLSGSFAFIVFDKSTSTLFVASDR(N)		5	b19y7°y8°y29y34	18.8374
											630.364	1	-7.4547	5.8267	112	116	(K)ALRDR(A)		4	b4°y3°y4°y5	26.9392
											694.354	1	3.2295	0	145	150	(L)FVASDR(N)		0		0
2805	351001356	coat protein [Zucchini yellow mosaic virus]	31.207	6.7969	23368.6	69	40.8602	6.7596	499	17.6245	1824.86	2	0.7624	9.2433	243	259	(R)LFGLDGNVATTSEDTER(H)		56	b3b4b5b5°b6b6°b7b7*b7°b8b8*b8°b9b9*b9°b10b10°b11b11°b12b13b13*b14b17b17°y2y3y3°y4y4°y5y5°y6y7y7°y8y8°y9y9°y10y10°y11y11*y11°y12y12°y13y13°y14y14*y14°y15y15°y16y16°y17	12.5962
											1677.81	2.01	-1.0742	9.0682	96	109	(R)ASHQQFASWFNQVK(T)		43	b4b4°b5b5*b6b6°b7b7°b8b9b9°b10b10°b11b11°b12b12*b13*b14y3y3*y4y4*y5y5*y6y6*y7y7*y7°y8y8*y8°y9y9*y10y10*y11y11*y11°y12y12°y14	10.4978
											1390.65	1.97	0.7514	8.7821	268	279	(R)NMHTLLGVNTMQ(-)	Oxidation M (2), Oxidation M (11)	33	b3b4b4°b5b5°b6b6°b7b7°b8b8°b9b9*b10b10°b11b11°b12b12*y3y3°y4y4*y4°y5y5*y5°y6*y6°y7y9y10y12	16.8615
											2871.46	3.02	-10.4946	8.6861	72	95	(K)GNVILDIDHLLEYKPDQIELYNTR(A)		44	b4b5b6b7b8b9*b10b10°b11b12b12*b13b16y3y3*y4y4*y4°y5y5*y6y6°y7y8y8°y9y10y10°y11y12y13y14y14°y16y17y18y19y19*y20y20°y21y22y24y24*	13.369
											1382.62	1.86	-6.5296	8.6277	209	219	(R)YAFDFYEVNSK(T)		31	b3b4b5b6b6°b7b8b8°b10y3y3*y3°y4y4*y4°y5y5°y6y6*y6°y7y7*y7°y8y8*y8°y9y9°y10y10*y11	9.7295
											1374.65	1.94	-2.5847	8.4257	268	279	(R)NMHTLLGVNTMQ(-)	Oxidation M (11)	28	b3b4b4°b5b5°b6b6°b7b7°b8b8°b9b10b10°b11b11°y3y3*y3°y4y5y5°y6y7°y10y11y12y12*	17.4407
											2064.94	2.76	5.219	8.4206	169	185	(R)QIMHHFSDAAEAYIEMR(N)	Oxidation M (16)	35	b3b4b4*b5*b6b6*b8*b8°b9*b9°b10b10*b10°b11b11*b11°b12*b12°b13°b17y2y3y4y5y6y7y7°y8y9°y10y11y13y14y15y17	14.2998
											2048.91	2.75	-12.039	8.3831	169	185	(R)QIMHHFSDAAEAYIEMR(N)		32	b3b4b4*b5b5*b6b6*b8*b9b9*b9°b10b10*b10°b11b11°b12b12*b17y2y3y3°y4y5y6y7y8y9y12y13y15y17	11.6243
											1358.65	1.88	-1.1195	8.1748	268	279	(R)NMHTLLGVNTMQ(-)		23	b3b4b4°b5b5°b6b6*b7b7°b8b8°b10b10°b11b11°y3*y4y4°y10*y10°y11y12y12*	20.3809
											2080.91	2.83	-7.6753	7.9476	169	185	(R)QIMHHFSDAAEAYIEMR(N)	Oxidation M (3), Oxidation M (16)	26	b3b3*b5*b6*b7°b8b8*b9b9*b10b10*b11b11*b12b12*y2y3y4y5y6y7y8y9y11y17y17*	21.6276
											621.379	1.02	10.7575	7.7907	195	199	(R)YGLLR(N)		6	b3b4b5y3y4y5	11.7174
											1048.49	1.25	3.9874	7.2025	186	194	(R)NAEAPYMPR(Y)		11	b3b4*b5b6b6*b7y3y4y7°y8y8°	25.7149
											603.33	1	2.3831	7.1002	65	69	(K)MSLPR(V)		5	b3°b5y3y4y4°	4.9184
											385.257	1	3.2667	0	67	69	(S)LPR(V)		0		0
											2601.33	3	-10.0948	0	75	95	(V)ILDIDHLLEYKPDQIELYNTR(A)		9	b3b5b6b7b7°b8b9b10b11	18.8776
											2488.24	3	-10.7468	0	76	95	(I)LDIDHLLEYKPDQIELYNTR(A)		5	b4b5b5°b9b10	31.3243
											424.197	1	6.1336	0	96	99	(R)ASHQ(Q)		1	y3	16.6631
											552.255	1	5.1312	0	96	100	(R)ASHQQ(F)		1	y4	1.0628
											699.325	1.44	5.924	0	96	101	(R)ASHQQF(A)		1	y5°	0
											857.394	1.26	4.4309	0	96	103	(R)ASHQQFAS(W)		1	y3°	0
											908.463	1.15	0.7819	0	103	109	(A)SWFNQVK(T)		4	b3°b5b6°b7*	2.7161
											821.434	1.38	4.4839	0	104	109	(S)WFNQVK(T)		8	b2b3b3*b4b4*b5b5*b6*	16.4699
											635.354	1.1	4.529	0	105	109	(W)FNQVK(T)		3	b3b3*b5*	14.5254
											488.285	1	4.9332	0	106	109	(F)NQVK(T)		3	b3b3*b4*	10.1984
											374.243	1	8.7305	0	107	109	(N)QVK(T)		0		0
											1050.45	2	3.0822	0	169	177	(R)QIMHHFSDA(A)		3	b7°y4°y5°	0
											1067.48	2	3.9827	0	169	177	(R)QIMHHFSDA(A)		0		0
											1083.47	2	-0.5603	0	169	177	(R)QIMHHFSDA(A)	Oxidation M (3)	5	b4b6y4°y5°y6°	26.6783
											1120.49	2	-10.7921	0	169	178	(R)QIMHHFSDAA(E)		3	y6°y7°y8°	0
											1154.51	2	6.2611	0	169	178	(R)QIMHHFSDAA(E)	Oxidation M (3)	2	y6°y8	41.8035
											1249.54	2	-3.8796	0	169	179	(R)QIMHHFSDAAE(A)		0		0
											1249.53	2	-5.5379	0	169	179	(R)QIMHHFSDAAE(A)		0		0
											1267.55	2	-1.9725	0	169	179	(R)QIMHHFSDAAE(A)		4	b9°y7y7°y9°	38.9671
											1267.55	2	0.8374	0	169	179	(R)QIMHHFSDAAE(A)		2	y5°y7	33.7161
											1283.55	2	-0.2658	0	169	179	(R)QIMHHFSDAAE(A)	Oxidation M (3)	4	b8*b10b10*y8	23.2157
											1320.57	2	-8.7843	0	169	180	(R)QIMHHFSDAAEA(Y)		2	y4°y8°	0
											1338.59	2	2.7647	0	169	180	(R)QIMHHFSDAAEA(Y)		4	b11y4°y6°y9°	16.9669
											2046.89	3	-10.8743	0	169	185	(R)QIMHHFSDAAEAYIEMR(N)	Oxidation M (16)	0		0
											2062.89	3	-10.1166	0	169	185	(R)QIMHHFSDAAEAYIEMR(N)	Oxidation M (3), Oxidation M (16)	0		0
											711.356	1	8.9078	0	181	185	(A)YIEMR(N)		2	b3b4	46.0279
											727.348	1.24	5.2123	0	181	185	(A)YIEMR(N)	Oxidation M (4)	0		0
											548.291	1	8.7309	0	182	185	(Y)IEMR(N)		0		0
											564.286	1	9.0395	0	182	185	(Y)IEMR(N)	Oxidation M (3)	1	b4°	0
											1030.47	2	-4.1571	0	186	194	(R)NAEAPYMPR(Y)		0		0
											845.406	1	9.8907	0	188	194	(A)EAPYMPR(Y)		3	b4b4°b5	25.7476
											458.312	1	6.3934	0	196	199	(Y)GLLR(N)		1	b4	34.8812
											401.291	1	9.4314	0	197	199	(G)LLR(N)		0		0
											382.179	1	6.4197	0	209	211	(R)YAF(D)		0		0
											497.205	1	3.7865	0	209	212	(R)YAFD(F)		1	y3°	0
											936.385	1	8.4882	0	209	215	(R)YAFDFYE(V)		1	y3	37.2756
											1148.53	1.43	5.6633	0	211	219	(A)FDFYEVNSK(T)		7	b3b4b4°b5b7b7°b9*	24.8054
											886.434	1	3.8797	0	213	219	(D)FYEVNSK(T)		8	b2b3b3°b4b4°b5b5*b7*	13.2569
											739.367	1	6.9243	0	214	219	(F)YEVNSK(T)		3	b3b3°b4°	9.5858
											576.301	1	3.4663	0	215	219	(Y)EVNSK(T)		4	b3b3°b4°b5*	26.193
											447.261	1	10.5836	0	216	219	(E)VNSK(T)		0		0
											597.288	1	10.3871	0	268	272	(R)NMHTL(L)		1	y3°	0
											613.281	1	8.0403	0	268	272	(R)NMHTL(L)	Oxidation M (2)	3	y3°y4y4°	12.0102
											710.37	1	6.8599	0	268	273	(R)NMHTLL(G)		2	y3°y4°	0
											866.46	1	5.7007	0	268	275	(R)NMHTLLGV(N)		2	y4y6°	31.2496
											882.457	1	7.5145	0	268	275	(R)NMHTLLGV(N)	Oxidation M (2)	2	y5°y7	32.9293
											1063.53	1.85	-6.307	0	268	277	(R)NMHTLLGVNT(M)		0		0
											1081.54	1.7	-8.4564	0	268	277	(R)NMHTLLGVNT(M)		2	y8°y9°	0
											1194.58	1.82	1.0054	0	268	278	(R)NMHTLLGVNTM(Q)		7	y3y3*y3°y5°y6y6*y7*	25.6202
											1372.63	2	-6.9576	0	268	279	(R)NMHTLLGVNTMQ(-)	Oxidation M (2), Oxidation M (11)	0		0
											493.212	1	8.8285	0	276	279	(V)NTMQ(-)		2	b3*b3°	0
											509.207	1	8.0035	0	276	279	(V)NTMQ(-)	Oxidation M (3)	4	b3b3*b3°b4*	23.941
											509.205	1	6.0618	0	276	279	(V)NTMQ(-)	Oxidation M (3)	5	b3b3*b3°b4b4*	19.8595
											395.163	1	8.5103	0	277	279	(N)TMQ(-)	Oxidation M (2)	0		0
											472.29	1	4.3752	0	66	69	(M)SLPR(V)		0		0
2808	351001356	coat protein [Zucchini yellow mosaic virus]	31.207	6.7969	13842.9	30	30.4659	7.6822	233	17.5719	1824.86	2	-2.9288	8.8592	243	259	(R)LFGLDGNVATTSEDTER(H)		51	b3b4b5b5°b6b6°b7b7*b7°b8b8*b8°b9b9°b10b10°b11b11°b13b14b17b17°y2y3y3°y4y4°y5y5°y6y7y7°y8y8°y9y9°y10y10°y11y11*y11°y12y12°y13y13°y14y15y15°y16y16°y17	10.2611
											1677.81	2.03	-1.6519	8.6298	96	109	(R)ASHQQFASWFNQVK(T)		32	b4b4*b5b5*b6b6°b7b7*b8b9b9°b10b11b12b14y3y3*y4y4*y5y6y7y7°y8y8°y9y10y10*y11y11°y12*y14	17.2498
											1390.64	1.98	-0.901	8.327	268	279	(R)NMHTLLGVNTMQ(-)	Oxidation M (2), Oxidation M (11)	31	b3b3*b4b4°b5b5°b6b6°b7b7*b7°b8b8°b9b9°b10b10°b11b11°y3y3°y4y4*y4°y5°y6y6°y7y7°y12y12*	17.0683
											1374.65	1.96	-3.819	8.1131	268	279	(R)NMHTLLGVNTMQ(-)	Oxidation M (11)	23	b3b4b5b5°b6b6°b7b8b9b10b10*b11b11°b12b12*y3y3°y4y4*y6y6°y7y12	14.7
											1382.64	1.93	10.2541	8.0567	209	219	(R)YAFDFYEVNSK(T)		27	b3b4b4°b5b5°b8y3y3*y3°y4y4*y4°y5y5°y6y6*y6°y7y7*y7°y8y8°y9y9°y10y10*y11	17.9782
											621.371	1.03	-1.5179	7.7591	195	199	(R)YGLLR(N)		5	b3b4b5y3y4	12.8544
											1358.65	1.95	-4.4158	7.4253	268	279	(R)NMHTLLGVNTMQ(-)		14	b3b3*b4b4°b5b6b8b9b10b11b11°y3°y4*y12	21.4829
											1048.49	1.35	5.9436	6.7551	186	194	(R)NAEAPYMPR(Y)		8	b4b4*b6y3y4y7°y8y9*	30.8359
											2048.88	2.69	-24.9228	6.4982	169	185	(R)QIMHHFSDAAEAYIEMR(N)		4	b3*b5*b7°y8°	0
											908.471	1.21	8.8765	0	103	109	(A)SWFNQVK(T)		2	b3b5	25.9182
											821.434	1.35	4.4946	0	104	109	(S)WFNQVK(T)		2	b2b4	42.9232
											458.312	1	7.5652	0	196	199	(Y)GLLR(N)		0		0
											401.29	1	7.7199	0	197	199	(G)LLR(N)		0		0
											497.208	1	9.836	0	209	212	(R)YAFD(F)		1	y3°	0
											1365.6	2	-0.5278	0	209	219	(R)YAFDFYEVNSK(T)		0		0
											1219.56	1.4	0.633	0	210	219	(Y)AFDFYEVNSK(T)		2	b4b6	20.2451
											1148.53	1.49	3.6204	0	211	219	(A)FDFYEVNSK(T)		4	b3b4b4°b5	20.9687
											1001.47	1	8.999	0	212	219	(F)DFYEVNSK(T)		6	b3b3°b4°b5b6°b7°	12.5104
											576.304	1	8.9507	0	215	219	(Y)EVNSK(T)		3	b3b3°b5*	16.98
											726.366	1	8.4669	0	268	273	(R)NMHTLL(G)	Oxidation M (2)	1	y4°	0
											866.458	1	3.0849	0	268	275	(R)NMHTLLGV(N)		4	b4°b7°y6°y7°	0
											882.453	1	3.5851	0	268	275	(R)NMHTLLGV(N)	Oxidation M (2)	0		0
											1081.54	1.66	-9.7811	0	268	277	(R)NMHTLLGVNT(M)		1	y3°	0
											1210.57	2	-3.8523	0	268	278	(R)NMHTLLGVNTM(Q)	Oxidation M (11)	0		0
											1228.58	1.63	-4.1826	0	268	278	(R)NMHTLLGVNTM(Q)	Oxidation M (11)	3	y3y6°y8	26.5338
											1244.57	2	-6.3771	0	268	278	(R)NMHTLLGVNTM(Q)	Oxidation M (2), Oxidation M (11)	3	y3y3°y5°	14.5495
											1356.63	2	-8.5236	0	268	279	(R)NMHTLLGVNTMQ(-)	Oxidation M (11)	0		0
											1372.62	2	-7.1574	0	268	279	(R)NMHTLLGVNTMQ(-)	Oxidation M (2), Oxidation M (11)	1	y10°	0
											509.205	1	5.7775	0	276	279	(V)NTMQ(-)	Oxidation M (3)	4	b3b3°b4b4°	15.1932
											770.364	1.33	7.2747	0	96	102	(R)ASHQQFA(S)		1	y5	19.6297
2829	351001356	coat protein [Zucchini yellow mosaic virus]	31.207	6.7969	16627	55	49.8208	9.311	411	19.7651	1824.87	2	5.0483	8.9372	243	259	(R)LFGLDGNVATTSEDTER(H)		54	b3b4b5b5°b6b6°b7b7*b8b8*b8°b9b9*b9°b10b10°b11b11°b12b12°b14b15b17b17°y2y3y3°y4y4°y5y5°y6y7y7°y8y8°y9y9°y10y10°y11y11*y11°y12y12°y13y13°y14y14°y15y15°y16y16°y17	14.1193
											1382.63	1.86	4.1228	8.6272	209	219	(R)YAFDFYEVNSK(T)		30	b3b4b4°b5b5°b6b6°b7b8b10y3y3*y3°y4y4*y4°y5y5°y6y6*y6°y7y7°y8y8°y9y9°y10y10°y11	14.134
											1677.82	2.02	1.9156	8.5801	96	109	(R)ASHQQFASWFNQVK(T)		39	b4b4°b5b5*b6b6°b7b7*b7°b8b8°b9b9°b10b10°b11b11*b12y3y3*y4y4*y5y5*y6y6*y7y7°y8y8*y9y9*y10y10*y10°y11y11*y11°y12	15.1435
											1374.65	1.96	1.2566	8.3846	268	279	(R)NMHTLLGVNTMQ(-)	Oxidation M (11)	31	b3b4b4°b5b5°b6b6°b7b7°b8b8°b9b9°b10b10°b11b11°b12y3y3°y4y5y5°y6y7y7°y8y8°y10y10°y12	19.2268
											1390.66	1.98	9.1582	8.2383	268	279	(R)NMHTLLGVNTMQ(-)	Oxidation M (2), Oxidation M (11)	35	b3b4b4°b5b5°b6b6°b7b7*b7°b8b8°b9b9*b9°b10b10°b11b11°b12*y3y3°y4y4*y4°y5y5°y6y6*y6°y7y7°y10y10°y12	21.1008
											2048.93	2.83	-2.0592	8.192	169	185	(R)QIMHHFSDAAEAYIEMR(N)		34	b3b4b4*b5b5*b6b6*b8*b8°b9b9*b9°b10b10*b10°b11b11°b12b12°y2y3y3°y4y4°y5y6y7y7°y8°y9y10y12y13y17	19.3703
											1358.66	1.92	3.6412	8.0169	268	279	(R)NMHTLLGVNTMQ(-)		21	b3b4b4°b5b5°b6b6°b7b7°b8b8°b9b10b10°b11b11°y3*y3°y4y4°y12	14.9403
											2080.92	2.86	-2.1595	7.8471	169	185	(R)QIMHHFSDAAEAYIEMR(N)	Oxidation M (3), Oxidation M (16)	32	b3*b4b4*b5*b6*b7b7*b7°b8b8*b8°b9b9*b10b10*b11b11°b12b12*b12°y3y3°y4y4°y5y6y6°y7y8y11y17y17*	19.2461
											2064.94	2.81	8.3347	7.7476	169	185	(R)QIMHHFSDAAEAYIEMR(N)	Oxidation M (16)	31	b3b4*b5*b6b6*b7°b8*b8°b9b9*b9°b10b10°b11b11*b11°b12*b12°y2y3y4y5y6y7y7°y8y9°y11y12y17y17*	16.0446
											621.376	1.01	7.307	7.706	195	199	(R)YGLLR(N)		6	b3b4b5y3y4y5	16.4491
											2871.5	3.16	2.7912	7.5347	72	95	(K)GNVILDIDHLLEYKPDQIELYNTR(A)		10	b4y5y6y8y10y14y17y18y20y24	17.2609
											975.519	1	-2.3885	6.8195	233	242	(K)AAALSNVSSR(L)		6	b7*b9b9°y3y6*y9°	32.9717
											1048.5	1.34	9.6112	6.6204	186	194	(R)NAEAPYMPR(Y)		7	b6*b7y3y4y7°y8y9*	23.3354
											603.334	1.03	9.8515	6.6029	65	69	(K)MSLPR(V)		6	b3b3°b5y3y4y4°	17.0328
											1431.68	2	-47.5331	6.2683	1	15	(-)SGTQPTVADAGATKK(D)		4	b6°b8b8°y9	38.2687
											699.326	1.34	7.6281	0	96	101	(R)ASHQQF(A)		0		0
											753.335	1.75	4.697	0	96	102	(R)ASHQQFA(S)		2	y4y5	8.2644
											857.395	1.29	5.6943	0	96	103	(R)ASHQQFAS(W)		2	y3°y7°	0
											1025.46	2	0.4609	0	96	104	(R)ASHQQFASW(F)		4	y3y3°y7°y8°	32.4643
											890.461	1	10.3397	0	103	109	(A)SWFNQVK(T)		2	b6*b7*	0
											908.466	1.17	3.453	0	103	109	(A)SWFNQVK(T)		1	b3	19.6555
											635.357	1.08	8.9935	0	105	109	(W)FNQVK(T)		1	b5*	0
											488.287	1	9.5288	0	106	109	(F)NQVK(T)		3	b3b3*b4*	10.548
											979.413	2	3.6738	0	169	176	(R)QIMHHFSD(A)		3	y3°y4°y6°	0
											979.411	2	1.5641	0	169	176	(R)QIMHHFSD(A)		2	y3°y4°	0
											995.412	2	7.6611	0	169	176	(R)QIMHHFSD(A)	Oxidation M (3)	0		0
											1012.44	2	8.1804	0	169	176	(R)QIMHHFSD(A)	Oxidation M (3)	4	y3°y4°y5°y6°	0
											1050.46	2	10.3082	0	169	177	(R)QIMHHFSDA(A)		0		0
											1066.45	2	10.2899	0	169	177	(R)QIMHHFSDA(A)	Oxidation M (3)	1	y5°	0
											1067.48	2	5.004	0	169	177	(R)QIMHHFSDA(A)		1	y7°	0
											1067.48	2	3.9412	0	169	177	(R)QIMHHFSDA(A)		2	y4°y5°	0
											1121.5	2	10.8289	0	169	178	(R)QIMHHFSDAA(E)		0		0
											1138.51	2	1.7608	0	169	178	(R)QIMHHFSDAA(E)		2	y4°y6°	0
											1154.51	2	4.1087	0	169	178	(R)QIMHHFSDAA(E)	Oxidation M (3)	2	y4°y8	34.39
											1249.54	2	2.2213	0	169	179	(R)QIMHHFSDAAE(A)		0		0
											1265.54	2	2.9442	0	169	179	(R)QIMHHFSDAAE(A)	Oxidation M (3)	3	b8b9y8°	25.7599
											1267.56	2	6.166	0	169	179	(R)QIMHHFSDAAE(A)		2	y8°y10°	0
											1267.56	2	6.0837	0	169	179	(R)QIMHHFSDAAE(A)		0		0
											1321.57	2	6.3667	0	169	180	(R)QIMHHFSDAAEA(Y)		1	y8°	0
											1336.58	2	6.817	0	169	180	(R)QIMHHFSDAAEA(Y)	Oxidation M (3)	2	y4°y6°	0
											1338.6	2	5.5363	0	169	180	(R)QIMHHFSDAAEA(Y)		1	b12	8.8105
											2046.91	3	-4.5297	0	169	185	(R)QIMHHFSDAAEAYIEMR(N)	Oxidation M (16)	0		0
											1030.48	2	-0.7829	0	186	194	(R)NAEAPYMPR(Y)		0		0
											458.313	1	10.2075	0	196	199	(Y)GLLR(N)		1	b4	34.5902
											401.291	1	9.9392	0	197	199	(G)LLR(N)		0		0
											497.208	1	9.6128	0	209	212	(R)YAFD(F)		1	y3°	0
											739.37	1	10.9967	0	214	219	(F)YEVNSK(T)		2	b3b4*	31.806
											710.373	1	10.4008	0	268	273	(R)NMHTLL(G)		2	y3°y4°	0
											866.462	1	8.0869	0	268	275	(R)NMHTLLGV(N)		1	y7°	0
											866.461	1	6.2842	0	268	275	(R)NMHTLLGV(N)		1	y4	51.1908
											1063.54	1.87	3.307	0	268	277	(R)NMHTLLGVNT(M)		0		0
											1081.55	1.75	-0.7352	0	268	277	(R)NMHTLLGVNT(M)		2	y6y7	40.4622
											1097.55	1.48	10.9248	0	268	277	(R)NMHTLLGVNT(M)	Oxidation M (2)	6	y5y5*y6y7y8y8°	23.7258
											1212.6	1.47	10.0333	0	268	278	(R)NMHTLLGVNTM(Q)		4	y3y3*y3°y6*	19.6295
											2488.28	3	2.4586	0	76	95	(I)LDIDHLLEYKPDQIELYNTR(A)		4	b5b6°b9y8°	30.1197
1820	351001356	coat protein [Zucchini yellow mosaic virus]	31.207	6.7969	8339.31	6	17.5627	2.67	112	17.9902	1824.87	2.02	3.5492	8.3484	243	259	(R)LFGLDGNVATTSEDTER(H)		42	b2b3b4b5b5°b6b6°b7b7*b8b8*b8°b9b9*b10b10*b11b17b17°y1y2y2°y3y3°y4y5y5°y6y7y7°y8y8°y9y11y12y12*y13y13*y14y15y16y17	17.9547
											1382.63	1.99	-0.1611	8.2246	209	219	(R)YAFDFYEVNSK(T)		30	b2b3b4b4°b5b5°b8y1y2y2°y3y3*y3°y4y4*y4°y5y5°y6y6*y6°y7y7°y8y8*y8°y9y9°y10y11	14.3562
											1390.65	2	1.1293	7.8439	268	279	(R)NMHTLLGVNTMQ(-)	Oxidation M (2), Oxidation M (11)	18	b2b3b4b4*b4°b5b5°b6b7b8b9y1y1*y2y3y4y4°y6	21.4846
											1048.48	2	-4.2658	7.3979	186	194	(R)NAEAPYMPR(Y)		10	b2*b3b4b6y2y3y4y5y6y7	19.8849
											1374.65	2	-0.4117	7.1513	268	279	(R)NMHTLLGVNTMQ(-)	Oxidation M (11)	10	b3b5b5°b6b7b8y1y1*y2y3	18.4749
											663.33	1	3.2417	0	190	194	(A)PYMPR(Y)		2	b2b3	20.6136
2482	410516901	P3N-PIPO polyprotein OS=Zucchini yellow mosaic virus (strain Reunion Island) PE=3 SV=2	113.686	9.0337	1159.66	23	18.1727	9.8134	348	19.0515	1622	2.48	0.7717	7.6599	558	572	(R)KLAIGSLIVPLNLDR(A)		28	b1b2b3b4b6b6°b7b7°b8b9b13°y1y2y3y4y4*y5y6y6*y7y7°y8y9y10y11y12y13y15	20.191
											1659.79	1.99	1.1882	7.4106	533	546	(K)NFFEEVIPSEGYTK(Y)		32	b2b3b3*b4b4*b5b5*b5°b6b6*b6°b7b7*b10y1y2y3y3°y4y4°y5°y6y7y7°y8y8°y9y10y11y11°y12y14	17.4339
											1493.91	1.99	4.5636	7.331	559	572	(K)LAIGSLIVPLNLDR(A)		30	b2b3b4b5b5°b6b6°b7b7°b8b8°y1y2y3y4y4*y5y6y6*y6°y7y7*y7°y8y9y10y11y11°y12y14	16.8096
											885.432	1.76	-4.0227	7.1876	378	384	(R)VSFEEFK(D)		19	b2b2°b3°b4b4°b5b5°b6b7y1y2y3y3°y4y4°y5y6y6°y7	17.9855
											1747.84	2.14	1.814	7.1379	500	514	(K)AMINPSLLCDNQLDK(N)	Oxidation M (2), Carbamidomethyl C (9)	22	b2b3b4b6b6*b6°b7b7°b8y4*y5y6y7y8y8*y9y10y11y11*y12y13y15	12.6626
											1501.81	2	0.6123	6.9913	455	468	(K)GSLVTQDELDLALK(Q)		21	b3b3°b4b5b5°b6b6*b6°y3y4y5y6y7y8y8°y9y9*y9°y10y11y14	20.4849
											1731.84	2.08	1.422	6.9693	500	514	(K)AMINPSLLCDNQLDK(N)	Carbamidomethyl C (9)	24	b2b3b4b5b5*b6b6*b7b7°y1y2y4y4*y5y6y6°y7y7*y8y9y10y11y12y15	26.6781
											2219.07	2.92	-4.6493	6.8896	745	764	(K)AGTVNHLIQFASNDLQSEMK(H)	Oxidation M (19)	27	b3b3°b4b4°b6b6*b6°b7b8b9b10b11b12°y1y2y3y4y5y5*y5°y6y6°y7y8y9y9*y10	20.9651
											1379.65	2.81	-14.7226	6.8433	479	490	(K)NHMHLTGEEALK(T)		19	b2b2*b3b3*b4b4*b5y1y2y3y4y4°y6y7y8y9y10y12y12*	11.7701
											1078.51	1.95	-0.7657	6.7782	515	523	(K)NGNFVWGER(G)		14	b1*b2b2*b3b3*b4b4*y2y3y4y5y6y7y9	13.2451
											1339.67	2	0.1412	6.6075	469	478	(K)QLLEMTQWFK(N)	Oxidation M (5)	17	b1b2b2*b3b3*b4*b4°b7°b8*b10y2y3y4*y5y6y8y10	22.03
											2203.07	2.86	-6.5949	6.6033	745	764	(K)AGTVNHLIQFASNDLQSEMK(H)		31	b2b3b5*b6b6°b7b7°b8b8°b9b9°b10b10°b11y2y3y3°y4y4°y5y5°y6y6°y7y8y9y9°y10y10*y11y20	20.5745
											1323.68	1.96	1.936	6.5774	469	478	(K)QLLEMTQWFK(N)		23	b1b2b2*b3b3*b4*b4°b5°b6°b7°b8°b9°b10y1y2y3y4y4*y5y6*y6°y8y10	17.8368
											1093.6	2	-4.2341	6.2632	625	635	(R)HLVIGASGDPK(Y)		7	b2b3b9y2y5y7y11	11.3235
											802.439	1	-3.8362	5.8312	116	122	(K)IEKGAER(Q)		6	b4b7b7°y3°y6y7	12.4763
											2997.52	4.24	-9.2611	5.6139	718	744	(R)ILVDHATQTMHVIDSYGSLTVGYHVLK(A)		10	b2b7b9b9*b12y1y2y6y7y27	19.6718
											2314.15	3	37.1748	5.0203	59	78	(K)QASESINILNSFFDTDPEMR(F)		4	b3b7b9°y1	33.7583
											786.375	1	10.2445	0	379	384	(V)SFEEFK(D)		8	b2b2°b3b3°b4b4°b5b5°	15.1963
											699.34	1	7.6955	0	380	384	(S)FEEFK(D)		4	b2b2°b3b3°	27.5937
											895.592	1.73	-6.6305	0	558	566	(R)KLAIGSLIV(P)		0		0
											727.418	1.29	10.7725	0	567	572	(V)PLNLDR(A)		2	b2b3	12.7644
											2185.05	3	-7.5902	0	745	764	(K)AGTVNHLIQFASNDLQSEMK(H)		0		0
											867.423	2	-1.3715	0	378	384	(R)VSFEEFK(D)		0		0
1353	410516901	P3N-PIPO polyprotein OS=Zucchini yellow mosaic virus (strain Reunion Island) PE=3 SV=2	113.686	9.0337	1685.76	18	16.9679	8.9516	400	19.2305	1659.8	2	7.4026	7.5786	533	546	(K)NFFEEVIPSEGYTK(Y)		35	b3b3*b4b4*b4°b5b5*b6b6*b6°b7b7*b7°b11b12b13y3y4y4°y5y5°y6y6°y7y7°y8y8°y9y9°y10y11y11°y12y12°y14	19.8507
											1501.82	1.95	6.546	7.5514	455	468	(K)GSLVTQDELDLALK(Q)		41	b4b4°b5b5°b6b6*b6°b7b7*b7°b8b9b9°b10b10°b11b11°b12b12°b13b13*b14b14°y3y4y5y6y7y7°y8y8°y9y9*y9°y10y10°y11y11°y12y13y14	15.5693
											1622.01	2.22	7.359	7.5499	558	572	(R)KLAIGSLIVPLNLDR(A)		34	b3b4b5b6b6°b7b7°b8b8°b9b9°b14y3y3°y4y4*y4°y5y5*y6y6*y6°y7y7*y7°y8y9y10y11y11°y12y13y14y15	17.8319
											1493.91	1.97	2.9948	7.5427	559	572	(K)LAIGSLIVPLNLDR(A)		36	b4b5b5°b6b6°b7b7°b8b8°b9b12b13b14y3y4y4*y5y5*y6y6*y6°y7y7*y7°y8y9y9°y10y10°y11y11°y12y12°y13y13*y14	16.7894
											1747.84	2.02	3.9514	7.32	500	514	(K)AMINPSLLCDNQLDK(N)	Oxidation M (2), Carbamidomethyl C (9)	24	b3b4b5b7°b8b8°b9°b12b13y3y4y4*y5y5*y6y7y8y9y10y11y12y12°y13y15	14.7782
											2997.54	4.03	-2.0458	7.274	718	744	(R)ILVDHATQTMHVIDSYGSLTVGYHVLK(A)		38	b3b4b5b6b7°b8b8°b9b9°b10b10°b11b12b12*b12°b13b14b14°b15b16*b17b19°b21*b22b23b24*y3y4y5y6y7y9y10y13y14y16°y26*y27	17.1379
											1379.65	2.72	-13.5851	7.2141	479	490	(K)NHMHLTGEEALK(T)		27	b3b3*b4b4*b5b5*b6b7°b8b8°b9b9*b10b11b12*y3y4y4°y5y6y7y7°y8y8°y9y10y12	21.6362
											1731.85	2.01	2.9228	7.1616	500	514	(K)AMINPSLLCDNQLDK(N)	Carbamidomethyl C (9)	28	b3b4b5b6b6*b7b7*b11*b13*b14b15y3y3°y4*y5y5*y6y6*y7y7*y8y9y10y11y11°y12y13y13°	24.3146
											2203.08	2.74	-1.4445	7.1556	745	764	(K)AGTVNHLIQFASNDLQSEMK(H)		34	b4°b5b6b7b7°b8b8°b9b9*b9°b10b10°b11b11*b12b13°b14b15°y3y3°y4y4°y5y6y7y8y9y9*y11y11°y12y13°y17°y20	18.1747
											3013.55	3.98	3.106	7.0765	718	744	(R)ILVDHATQTMHVIDSYGSLTVGYHVLK(A)	Oxidation M (10)	31	b5b7b10*b10°b11b11°b12b13b14b15°b17b17°b18°b19°b20°b24y4y5y6y7y8y9y10y11y11°y12y13y14y21y24y27	17.8074
											2219.1	2.75	8.6861	6.9317	745	764	(K)AGTVNHLIQFASNDLQSEMK(H)	Oxidation M (19)	34	b4b4°b5b6*b6°b7b7*b8b9b9°b10b10°b11b13°b14*b18*y3y3°y4y5°y6y6°y7y8y9y9*y10y11y12°y13y16*y19y19*y20	18.5744
											885.447	1.48	13.5242	6.9291	378	384	(R)VSFEEFK(D)		16	b3°b4b4°b5b5°b6b6°b7y3y3°y4y4°y5y6y6°y7	18.0637
											630.348	1	3.5762	6.1714	958	963	(K)IDPASK(R)		4	b4°y4°y5y6	38.8014
											1093.61	2	5.1294	5.8818	625	635	(R)HLVIGASGDPK(Y)		6	b3b9y7y7°y9y11	23.4324
											3289.79	5	21.8485	5.814	791	818	(K)LMMQLLQDDPYVLILGMVSPTILVHMYR(M)		3	b9y8°y10	36.8542
											1395.65	2.6	-9.8304	5.4947	479	490	(K)NHMHLTGEEALK(T)	Oxidation M (3)	6	b3b5*b6b7°b8y12	21.7982
											934.519	2	9.4528	0	745	753	(K)AGTVNHLIQ(F)		1	y5	55.513
											916.508	1	9.8066	0	461	468	(Q)DELDLALK(Q)		2	b4b7	12.345
1340	410516901	P3N-PIPO polyprotein OS=Zucchini yellow mosaic virus (strain Reunion Island) PE=3 SV=2	113.686	9.0337	1863.74	26	22.992	6.2899	466	18.1482	1622.01	2.2	4.9494	7.8329	558	572	(R)KLAIGSLIVPLNLDR(A)		35	b3b4b5b6b6°b7b7°b8b8°b9b9°b14b15y3y3°y4y4*y5y5*y6y6*y6°y7y7°y8y9y10y10°y11y11°y12y13y14y14*y15	14.8973
											1493.91	1.94	0.8042	7.7186	559	572	(K)LAIGSLIVPLNLDR(A)		34	b4b5b5°b6b6°b7b7°b8b8°b13b13*b14y3y4y4*y5y5°y6y6*y6°y7y7*y7°y8y9y9*y10y10°y11y11°y12y12°y13y14	17.4986
											1659.8	2	8.3352	7.6723	533	546	(K)NFFEEVIPSEGYTK(Y)		33	b3b3*b4b4*b4°b5b5*b6b6*b6°b7b7*b8°b9y3y4y4°y5y5°y6y6°y7y7°y8y8°y9y10y10°y11y11°y12y12°y14	15.564
											1747.84	2.02	3.2237	7.5478	500	514	(K)AMINPSLLCDNQLDK(N)	Oxidation M (2), Carbamidomethyl C (9)	28	b3b4b4*b5b6b7b7*b8b8*b9b13b13*y3y4y4°y5y5*y6y7y8y9y9*y10y10°y11y12y13y15	16.1098
											1501.82	1.9	5.6931	7.4745	455	468	(K)GSLVTQDELDLALK(Q)		38	b4b4°b5b5°b6b6°b7b7*b7°b8b8*b8°b9b9°b10b11*b12b13°y3y4y5y5°y6y7y7°y8y8°y9y9*y9°y10y10°y11y11°y12y12*y13y14	18.2873
											2219.09	2.66	4.4026	7.3992	745	764	(K)AGTVNHLIQFASNDLQSEMK(H)	Oxidation M (19)	32	b4b4°b5*b6b6°b7b7°b8b8°b9b9°b10b10°b11b14b15b20y3y4y5y5*y5°y6y7y8y9y10y11y12y12*y13y20	16.373
											1379.65	2.59	-15.0643	7.3507	479	490	(K)NHMHLTGEEALK(T)		31	b3b3*b4b4*b5b6b6°b7b7*b8b8°b9b9°b10b10°b11°b12b12*y3y4y4°y5y6y6°y7y7°y8y9y11y12y12*	20.0703
											2203.07	2.67	-3.0975	7.2898	745	764	(K)AGTVNHLIQFASNDLQSEMK(H)		38	b4°b5b5°b6b6°b7b7*b7°b8b8*b8°b9b9*b9°b10b10°b14b15b15°b20y3y3°y4y4°y5y5*y5°y6y7y8y9y9*y10y11y11°y12°y13y20	18.6707
											1731.85	2.01	2.8427	7.2785	500	514	(K)AMINPSLLCDNQLDK(N)	Carbamidomethyl C (9)	21	b3b4b4*b5b7b7*b8b13y4*y4°y5y6y7y8y10y11y12y12*y13y13*y15	17.4952
											2997.53	3.93	-5.827	7.2375	718	744	(R)ILVDHATQTMHVIDSYGSLTVGYHVLK(A)		39	b4b5b6b7b8b8*b8°b9°b10b10°b11b12b13b14b14*b14°b15b16*b17b19*b20*b22b25*b27b27°y3y4y5y6y7y9y10y13y14y14°y16°y18y24*y27	18.0023
											885.446	1.4	12.3956	7.1851	378	384	(R)VSFEEFK(D)		16	b3°b4b4°b5b5°b6b6°b7y3y3°y4y4°y5y6y6°y7	12.4018
											3013.56	3.88	5.0941	7.1153	718	744	(R)ILVDHATQTMHVIDSYGSLTVGYHVLK(A)	Oxidation M (10)	35	b5b7b9b10*b11b11°b12b12°b13b13°b14b15b15°b17b20°b22°b24b24°b26°b27y3y4y5y6y7y8y9y10y11y14y14°y21y23y26°y27	16.1281
											1078.51	1.71	2.9462	6.7398	515	523	(K)NGNFVWGER(G)		11	b4*b9*y2y3y4y4°y5y6y7y8*y9	13.7662
											2620.23	2.54	-3.3753	6.6376	652	673	(K)EGYCYLNIFLAMLVNVNENEAK(D)	Carbamidomethyl C (4), Oxidation M (12)	21	b3b4b4°b5°b9*b10b10°b11b12b22y5y5*y6y7y8y8°y9y10y11y12y22	19.4589
											1395.66	2.69	-8.9331	6.3906	479	490	(K)NHMHLTGEEALK(T)	Oxidation M (3)	12	b3b4b4*b5b6b8*b9b9°y3y8y10°y12	23.1325
											2048.04	2.91	1.3893	6.3161	530	546	(R)LFKNFFEEVIPSEGYTK(Y)		5	b8°b9°y3y7y9	29.6349
											1093.59	1.91	-6.4786	6.2585	625	635	(R)HLVIGASGDPK(Y)		10	b3b4b9b9°b10°y6y7°y9y10y11	17.2929
											3289.72	5	0.0728	6.1554	791	818	(K)LMMQLLQDDPYVLILGMVSPTILVHMYR(M)		3	b7b9y3	22.8155
											1323.69	1.91	7.4266	6.0422	469	478	(K)QLLEMTQWFK(N)		11	b3*b4*b5b5°y3y4y4*y6*y8y9°y10	18.94
											1283.66	2	-6.2414	5.912	222	232	(K)VSLAHERGQMR(H)		6	b3b4°y8°y10*y11y11*	32.3324
											1336.71	2.04	-3.196	5.6989	547	557	(K)YIVRNFPNGTR(K)		6	b10b11*y4*y4°y5y7	33.4196
											732.36	1	10.2337	0	509	514	(C)DNQLDK(N)		1	b3*	0
											1122.56	1.36	-4.9723	0	537	546	(E)EVIPSEGYTK(Y)		0		0
											665.438	1.49	5.3359	0	558	564	(R)KLAIGSL(I)		0		0
											1603.98	3	-2.7392	0	558	572	(R)KLAIGSLIVPLNLDR(A)		0		0
											867.424	2	-0.3808	0	378	384	(R)VSFEEFK(D)		0		0
